# Supplementary material for: Integrative common and rare variant analyses provide insights into the genetic architecture of liver cirrhosis
Source: Nat Genet. 2024 Apr 17;56(5):827–37. doi: 10.1038/s41588-024-01720-y (PMC11096111; doi:10.1038/s41588-024-01720-y)
Supplement: Supplementary file 4 — Supplementary Tables 1–24. [file 41588_2024_1720_MOESM4_ESM.xlsx]

## Sheet: S1
Supplementary Table 1. Cohorts, definitions, microarray, imputation, statistical approaches and quality control metrics per dataset
Cohort	N cases	N controls	Cirrhosis definition	Platform	SNP level exclusions			Subject level exclusions		Imputation software and reference sample		Statistical analysis			Cohort characteristics
					MAF (%)	Genotype call rate (%)	HWE P-value	Sample call rate (%)	Other exclusions	Software	Reference panel	Software	Statistical Model	Adjustment	Age in years, mean (± SD)	Sex, male %
AllofUS (African American)	224	21969	SNOMED-19943007	Illumina Whole Genome Sequencing	<1	-	< 1 x 10-10	-	Genetic-ancestry outliers, sex mismatch, heterozygosity outliers	-	-	Hail	Logistic	Age, sex, first 10 PCs	52 (15)	44.7
AllofUS (European)	769	56555	SNOMED-19943007	Illumina Whole Genome Sequencing	<1	-	< 1 x 10-10	-	Genetic-ancestry outliers, sex mismatch, heterozygosity outliers	-	-	Hail	Logistic	Age, sex, first 10 PCs	58 (17)	41.5
AllofUS (Hispanic)	265	19117	SNOMED-19943007	Illumina Whole Genome Sequencing	<1	-	< 1 x 10-10	-	Genetic-ancestry outliers, sex mismatch, heterozygosity outliers	-	-	Hail	Logistic	Age, sex, first 10 PCs	49 (16)	32.4
Biobank Japan	2551	176175	ICD10: K74.6, phecode: 571.51	Illumina HumanOmniExpressExome v.1.0/v.1.2 or in combination with HumanOmniExpress v.1.0 and Human Exome BeadChip v.1.0/v.1.1	<0.1	<99	< 1 x 10-6	<98		Eagle 2.4	1000G phase 3 and 1000 BBJ whole genomes	Plink v. 2.0.0	Logistic	Age, sex and first 20 PCs	63 (NA)	53.7
Copenhagen Hospital Biobank Chronic Inflammatory Diseases/Danish Blood Donor Study (CHB-CID/DBDS)	3346	228720	ICD10: K70.3, K74.6	Illumina Human Global Screening Array and Illumina Human Omni Screening Array	< 0.1	< 99	< 1 x 10-4	< 97	Genetic-ancestry outliers, sex mismatch, heterozygosity outliers	Eagle 2.3.5 Graphtyper	Scandinavian reference panel	Regenie v2.2.4	Logistic	Year of birth, sex and first 10 PCs	52 (19)	51.8
deCODE	691	154599	ICD10: K70.2, K70.3, K70.4, K74.0, K74.1, K74.2, K74.6, K76.6, or I85	Illumina HumanHap300, HumanCNV370, HumanHap610, HumanHap1M, HumanHap660, Omni-1, Omni 2.5 or Omni Express bead chips	<0.1	<95	< 1 x 10-4	< 97	Chip SNPs were excluded if they produced an excessive inheritance error rate (over 0.001), if there was substantial difference in allele frequency between chip types (from just a single chip if that resolved all differences, but from all chips otherwise). Individuals not of Icelandic origin were excluded.	deCODE's imputation pipeline	15,220 whole genome sequenced Icelanders	deCODE's software	Logistic	Sex, year of birth, county, lifespan	51 (26)	50.8
Estonian Biobank	567	198207	ICD10: K70.3, K74.6	Illumina	<1	<95	< 1 x 10-4	<95	If sex defined by heterozygosity of the chrX did not match sex in phenotype data	Eagle v2.3; Beagle v.28	The population specific imputation reference of 2297 whole genome sequencing (WGS) samples was used	Regenie v3.0.3	Logistic	Age at agreement, sex, 10 PCs	44 (16)	35.5
FinnGen v.8	3548	338951	ICD10: K70.2, K70.3, K70.4, K74.0, K74.1, K74.2, K74.6, K76.6, or I85	Illumina chip arays Affymetrix chip arrays	MAC < 3	< 98	< 1 x 10-6	< 95	Genetic-ancestry outliers, sex mismatch, heterozygosity outliers	Eagle 2.3.5 Beagle 4.1	SISu v3	SAIGE 0.36.3.2	Logistic	Age, sex, genotype batch and first 10 PCs	63 (NA)	43.5
Geisinger DiscovEHR	1939	86868	ICD10: K70.3, K74.6	Illumina OmniExpress Exome Array and Global Screening array (GSA)	<0.1	For further details, please see Akbari et al. PMID: 34210852				Regeneron's	HRC, TOPMed Imputation Server	Regenie	Logistic	Year of birth, sex and first 10 PCs	59 (17)	39
German/UK cirrhosis cohort	712	1465	Histology or unequivocal signs of cirrhosis	Illumina OmniExpress, HumanHap550, HumanHap610Quad, HumanHap660w-Quad	<1	<95	< 1 x 10-6	<97	Sex mismatch, relatedness > 0.185, heterozygosity outliers	IMPUTE2	1000G phase 3	SNPTEST	Logistic	-	53 (NA)*	71.0*
Intermountain Healthcare	1338	75720	ICD10: K70.2, K70.3, K70.4, K74.0, K74.1, K74.2, K74.6, K76.6, or I85	Illumina Global Screening array family	<0.1	<95	<1 x 10-4	<97	-	deCODE's imputation pipeline	16,661 whole genome sequenced samples of North-American origin	deCODE's software	Logistic	Sex, year of birth and first 10 PCs	65 (17)	51.6
UK Biobank	2315	423701	ICD10: K70.2, K70.3, K70.4, K74.0, K74.1, K74.2, K71.7, K72.1, K74.6	UK BiLEVE Axiom Array/ UK Biobank Axiom Array	< 0.1	For further details, please see Bycroft C et al. PMID: 30305743				IMPUTE4	HRC, UK10K,1000G phase 3	Regenie v2.2.4	Logistic	Year of birth, sex and first 10 PCs	57 (8)	45.8
Total	18265	1782047
* number applies to cases only

## Sheet: S2
Supplementary Table 2. Loci identified through meta-analysis of cirrhosis GWAS in individuals of European ancestry using inverse-variance weighted model
Locus	SNP	Chromosome	Position	Consequence	Gene	Known locus	EA/NEA	gnomAD NFE		Meta-analysis - EUR
									N	Beta	SE	P	Direction	PHET
1	rs1937455	1	66416939	intron	PDE4B	Novel	G/A	0.429	1502950	-0.0709	0.0126	1.817e-08	-?-------	0.7165
2	rs2642438	1	220970028	missense	MTARC1	Known	A/G	0.301	1580010	-0.1339	0.0134	1.462e-23	---------	0.08286
3	rs34153044	2	43235571	upstream gene	HAAO	Novel	G/C	0.286	1577830	0.0734	0.0134	4.437e-08	?++++++++	0.8605
4	rs72613567	4	88231391	splice region	HSD17B13	Known	TA/T	0.255	1522690	-0.1573	0.0141	8.901e-29	-----?---	0.1927
5	rs1229984	4	100239319	missense	ADH1B	Novel	T/C	0.032	1520510	-0.3401	0.0527	1.122e-10	?-+--?---	0.03705
6	rs80215559	6	25918225	intron	SLC17A2/HFE	Known	C/T	0.059	1580010	0.1614	0.0244	3.662e-11	+++++++-+	0.006357
7	rs2954033	8	126493746	intron	TRIB1	Novel	G/A	0.291	1580010	0.0726	0.013	2.707e-08	+++++++++	0.5273
8	rs2792735	10	113921825	intron	GPAM	Novel	G/A	0.3012	1580010	0.0878	0.0129	8.532e-12	+++++++++	0.5243
9	rs28929474	14	94844947	missense	SERPINA1	Known	T/C	0.0179	1522690	0.5	0.0362	2.579e-43	+++++?+++	0.007861
10	rs739846	19	19419071	intron	SUGP1/TM6SF2	Known	A/G	0.0697	1580010	0.297	0.0206	2.728e-47	+++++++++	0.1608
11	rs483082	19	45416178	upstream gene	APOC1/APOE	Known	T/G	0.225	1580010	-0.1062	0.0142	8.981e-14	---+-----	0.03265
12	rs738408	22	44324730	synonymous	PNPLA3	Known	T/C	0.224	1580010	0.4557	0.013	1.17e-270	+++++++++	5.71e-11
Positions are based on human genome build GRCh37/hg19. Abbrevations: EA, effect allele; NEA, non-effect allele; NFE, non-Finnish Europeans; N, total number; P, P-value; PHET, P-value for heterogeneity. Effect estimates (Beta), standard errors and two-sided P-values were obtained from inverse-variance-weighted fixed-effects meta-analysis, and not adjusted for multiple-testing

## Sheet: S3
Supplementary Table 3. Loci identified through cross-ancestry meta-analysis of cirrhosis GWAS using inverse-variance weighted model
Locus	SNP	Chromosome	Position	Consequence	Gene	Known locus	EA/NEA	gnomAD NFE	gnomad EA	gnomAD AFR	gnomAD HIS	Meta-analysis CA						EUR			EA			AA			HISP
												N	Beta	SE	P	Direction	PHET	Beta	SE	P	Beta	SE	P	Beta	SE	P	Beta	SE	P
1	rs7534143	1	66470379	intron	PDE4B	Novel	T/G	0.459	0.763	0.69	0.513	1701420	-0.0642	0.0116	3.273e-08	++??	0.4826	-0.0668	0.0122	4.922e-08	-0.0388529	0.0378914	0.305186	N/A			N/A
2	rs2642439	1	220970499	intron	MTARC1	Known	A/G	0.319	0.193	0.134	0.182	1800310	-0.1199	0.0125	6.211e-22	----	0.01959	-0.1314	0.0132	2.65e-23	-0.00888818	0.0411327	0.828921	-0.30093	0.16696	0.071482	-0.03157	0.1155	0.78459
3	rs10174815	2	43241234	regulatory region	ZFP36L2/HAAO	Novel	C/A	0.292	0.412	0.0615	0.196	1798130	0.0715	0.0121	3.935e-09	+++-	0.8126	0.0723	0.0134	6.107e-08	0.074084	0.0299242	0.0132967	0.1027	0.20781	0.62117	-0.041462	0.11779	0.72484
4	rs404910	2	126994530	intergenic	GYPC	Novel	G/C	0.165	0.259	0.322	0.158	1800310	0.0826	0.0142	5.631e-09	++-+	0.3518	0.079	0.0155	3.426e-07	0.107769	0.0388308	0.00551433	-0.056606	0.1115	0.61169	0.21354	0.11771	0.06966
5	rs28636836	4	88231865	intron	HSD17B13	Known	T/C	0.251	0.329	0.0732	0.134	1800310	-0.1419	0.0126	2.105e-29	----	0.3807	-0.1498	0.0139	3.464e-27	-0.0980299	0.0308588	0.00148946	-0.030018	0.20232	0.88205	-0.32226	0.1506	0.032369
6	rs17526590	4	100269045	intron	ADH1B	Novel	A/G	0.11	0.063	0.0271	0.113	1723250	0.11	0.0181	1.335e-09	++-+	0.2508	0.1074	0.019	1.594e-08	0.168548	0.0675131	0.0125416	-0.70545	0.45135	0.11806	0.071926	0.14828	0.62763
7	rs80215559	6	25918225	intron	SLC17A2/HFE	Known	C/T	0.0592	0.0003	0.00976	0.0295	1599390	0.1602	0.0244	4.696e-11	+??-	0.02031	0.1614	0.0244	3.662e-11	N/A			N/A			-0.12649	0.38249	0.74086
8	rs146650659	6	220970499	intergenic	HLA-DQB1	Novel	G/A	0.0518	0.356	0.0919	0.144	1287780	0.1472	0.0249	3.138e-09	++??	0.1836	0.1001	0.0433	0.02075	0.17042	0.0303547	1.97369e-08	N/A			N/A
9	rs2980888	8	126507308	intron	TRIB1	Novel	T/C	0.29	0.293	0.106	0.235	1800310	0.0692	0.0119	6.977e-09	+++-	0.2141	0.0712	0.0131	6.113e-08	0.0623056	0.0307244	0.0425718	0.34288	0.14873	0.021147	-0.14811	0.11339	0.19146
10	rs2792735	10	113921825	intron	GPAM	Novel	G/A	0.288	0.279	0.064	0.332	1800310	0.0776	0.0119	8.317e-11	+-++	0.3952	0.0878	0.0129	8.532e-12	-0.00181936	0.0338743	0.957167	0.24356	0.18335	0.18404	0.10889	0.10271	0.28909
11	rs671	12	112241766	missense	ALDH2	Novel	A/G	0	0.267	0.00023	0.00118	178726	-0.2797	0.0337	1.028e-16	?-??	1	N/A			-0.279687	0.0336913	1.02826e-16	N/A			N/A
12	rs28929474	14	94844947	missense	SERPINA1	Known	T/C	0.0179	0	0.00172	0.00354	1522690	0.5	0.0362	2.153e-43	+???	1	0.5	0.0362	2.579e-43	N/A			N/A			N/A
13	rs739846	19	19419071	intron	SUGP1/TM6SF2	Known	A/G	0.0697	0.0979	0.169	0.0495	1800310	0.2598	0.0186	2.373e-44	++-+	0.0002284	0.297	0.0206	2.728e-47	0.106424	0.0473429	0.02458	-0.062364	0.13753	0.65021	0.19879	0.16691	0.23365
14	rs483082	19	45416178	upstream gene	APOC1/APOE	Known	T/G	0.226	0.193	0.484	0.174	1800310	-0.1008	0.0132	2.679e-14	--+-	0.2487	-0.1062	0.0142	8.981e-14	-0.0555388	0.0410984	0.17658	0.0058488	0.10253	0.95451	-0.26823	0.12913	0.037775
15	rs738408	22	44324730	synonymous	PNPLA3	Known	T/C	0.224	0.381	0.139	0.502	1780930	0.4116	0.0118	2.99e-267	---?	7.03e-15	0.4557	0.013	1.17e-270	0.212362	0.0284711	8.72763e-14	0.10837	0.13989	0.43854	N/A
Positions are based on human genome build GRCh37/hg19. Abbrevations: EA, effect allele; NEA, non-effect allele; NFE, non-Finnish Europeans; CA, cross-ancestry; EUR, Europeans, EA, East-Asians; AFR, Africans; HIS, Hispanics; AA, African Americans; N, total number; P, P-value; PHET, P-value for heterogeneity. Effect estimates (Beta), standard errors and two-sided P-values were obtained from inverse…

## Sheet: S4
Supplementary Table 4. SNP heritability of cirrhosis estimated for each of the four ancestries. We used LD score regression (LDSC) to estimate SNP heritability from the European-only, East-Asian, African-American and Hispanic datasets. Heritability P-value was calculated from a two-sided z- distribution. All analyses were performed using ancesty-specific LD scores downloaded from gnomAD. Heritabi…
Analysis	LD panel	Population prevalence (%)	h2_SNP	SE (h2_SNP)	LDSC intercept	SE (LDSC intercept)	Ratio	SE (ratio)	N_cases	N_controls
European	European	0.5	0.0514	0.0084	1.0173	0.0072	0.118	0.049	15225	1564786
East Asian	East Asian	1.7	0.0272	0.0277	1.005	0.0091	0.303	0.5448	2551	176175
African American	African American	1.3	-0.1605	0.3326	1	0.0065	NA (mean chi^2 < 1)		224	21969
Hispanic	Hispanic/Admixed	1.7	-0.1452	0.1954	1.0059	0.0087	NA (mean chi^2 < 1)		265	19117
Cross-ancestry	European	0.5	0.0453	0.0075	1.0149	0.0071	0.1039	0.0494	18265	1782047
Abbrevations: LD, linkage disequilibrium; h2_SNP, SNP-based heritability estimate; SE, standard error; LDSC intercept, LD score regression intercept.

## Sheet: S5
Supplementary Table 5. Reappraisal of previously identified cirrhosis loci
SNP	Gene	Chromosome	Position	EA/NEA	gnomAD NFE	Cirrhosis meta-analysis EUR			Cirrhosis meta-analysis CA			Reference
						Beta	SE	P	Beta	SE	P
rs12904	EFNA	1	155106697	A/G	0.088	-0.0209	0.0123	0.0886	-0.0227	0.0119	0.05734	PMID: 33310085
rs1260326	GCKR	2	27730940	T/C	0.4	-0.0119	0.0123	0.3306	-0.0119	0.0112	0.2886	PMID: 21423719
rs888655	ARHGEF28	5	72917439	G/A	0.262	0.0132	0.0135	0.3296	0.0105	0.0126	0.4048	PMID: 33310085
rs9398804	CENPW	6	126703390	A/T	0.45	-0.0393	0.0136	0.003704	-0.0403	0.0134	0.002575	PMID: 33310085
rs4240624	PPP1R3B	8	9184231	G/A	0.088	0.0172	0.0198	0.385	0.0175	0.0191	0.3616	PMID: 21423719
rs7029757	TOR1B	9	132566666	A/G	0.0896	-0.1204	0.0223	6.486e-08	-0.0979	0.019	2.674e-07	PMID: 33310085
rs1799992	HMBS	11	118957246	C/T	0.407	0.0088	0.0125	0.4829	0.0081	0.0119	0.4948	PMID: 33310085
rs641738	MBOAT7	19	54676763	T/C	0.432	0.0584	0.0123	2.053e-06	0.0584	0.0123	2.055e-06	PMID: 26482880
rs1883711	MAFB	20	39179822	C/G	0.0411	0.0614	0.0299	0.03983	0.0614	0.0299	0.04002	PMID: 33310085
Positions are based on human genome build GRCh37/hg19. Abbrevations: EA, effect allele; NEA, non-effect allele; NFE, non-Finnish Europeans; EUR, Europeans; CA, cross-ancestry; P, P-value. Effect estimates (Beta), standard errors and two-sided P-values were obtained from inverse-variance-weighted fixed-effects meta-analysis, and not adjusted for multiple-testing

## Sheet: S6
Supplementary Table 6. Alanine transferase loci (ALT) identified through meta-analysis of four cohorts using inverse-variance weighted model
Locus	SNP	Chromosome	Position	Consequence	Gene	Known locus	EA/NEA	gnomAD NFE		Meta-analysis - EUR
									N	Beta	SE	P	PHET
1	rs142451335	1	2175553	intron	SKI	Yes	T/C	0.0726	1010710	0.0061	0.0007	2.698e-16	0.3003
2	rs7537765	1	11887303	intron	CLCN6	No	G/A	0.163	1010710	-0.0029	0.0005	3.507e-08	0.209
3	rs1497406	1	16505320	intergenic	RP11-276H7.3	Yes	A/G	0.4205	1010710	-0.0074	0.0004	7.062e-82	6.639e-12
4	rs72660908	1	25583610	intron	RSRP1	No	G/C	0.4048	1010710	-0.0024	0.0004	9.558e-10	0.003426
5	rs114165349	1	27021913	intron	ARID1A	Yes	C/G	0.0234	1010710	0.0184	0.0013	6.3e-47	6.097e-11
6	rs12129745	1	28572317	intron	ATPIF1	No	C/G	0.3228	1010710	-0.0024	0.0004	3.326e-09	0.4927
7	rs2356864	1	50839740	intergenic	HMGB1P45	Yes	G/A	0.4788	1010710	-0.0028	0.0004	2.435e-13	0.03754
8	rs7529489	1	59679355	intron	LINC01358	No	C/T	0.3922	1010710	-0.0024	0.0004	6.693e-10	0.2997
9	rs12140153	1	62579891	missense	PATJ	Yes	T/G	0.095	1010710	-0.0042	0.0007	3.792e-10	0.4623
10	rs6688625	1	66161698	intergenic	LEPR	Yes	T/C	0.1771	1010710	0.0039	0.0005	6.528e-15	0.009131
11	rs12723257	1	82352199	intron	ADGRL2	No	C/T	0.1731	1010710	-0.0031	0.0005	2.38e-09	0.01542
12	rs1002436	1	89146852	upstream	PKN2	Yes	A/G	0.4344	1010710	-0.0034	0.0004	1.461e-18	0.0002843
13	rs2114271	1	93876429	intergenic	Y_RNA	Yes	A/G	0.189	1010710	0.0035	0.0005	1.171e-12	0.002171
14	rs77666400	1	101659343	downstream	RP5-1033H2.1	No	C/T	0.2632	1010710	0.0028	0.0004	4.304e-10	0.07596
15	rs36209093	1	110229787	intron	GSTM2	Yes	C/T	0.3269	962139	-0.0041	0.0005	6.041e-19	0.6592
16	rs325928	1	111680493	intron	DRAM2	No	A/G	0.1434	1010710	-0.0032	0.0005	5.309e-09	0.154
17	rs2306937	1	113246506	intron	RP11-426L16.10	No	T/C	0.2031	1010710	-0.0027	0.0005	2.762e-08	0.08413
18	rs2488458	1	114406451	intron	PTPN22	No	T/C	0.2432	1010710	0.0027	0.0004	1.822e-09	0.8129
19	rs191859910	1	149778930	intron	HIST2H2BF	Yes	T/C	0.0055	801408	-0.024	0.0039	6.309e-10	0.002094
20	rs41272019	1	150935811	intron	SETDB1	Yes	T/C	0.0161	1010710	-0.0157	0.0015	9.505e-25	3.649e-08
21	rs12904	1	155106697	3_prime_UTR	EFNA1	Yes	A/G	0.4105	1010710	-0.0056	0.0004	2.229e-47	1.127e-08
22	rs3790459	1	156461707	intron	MEF2D	Yes	A/T	0.3471	1010710	-0.003	0.0004	6.06e-14	0.1621
23	rs61804164	1	161623025	intergenic	FCGR2B	Yes	C/G	0.1234	962139	0.0069	0.0006	6.719e-31	0.01298
24	rs7546252	1	172368310	intron	DNM3	No	A/G	0.4346	1010710	0.0023	0.0004	2.891e-09	0.2377
25	rs10913481	1	177947525	intron	RP4-798P15.3	No	G/A	0.2286	1010710	0.0025	0.0005	4.153e-08	0.9282
26	rs6695321	1	196675861	intron	CFH	Yes	G/A	0.3804	1010710	0.0027	0.0004	1.198e-11	0.03774
27	rs12031222	1	204213714	intron	PLEKHA6	No	G/C	0.4888	1010710	0.0021	0.0004	3.698e-08	0.09984
28	rs1041310	1	205461535	intergenic	CDK18	No	A/T	0.1362	1010710	0.0036	0.0006	2.32e-10	0.02595
29	rs3041304	1	211752882	-	-	No	CTTCCGCG/C	0.2245	962139	0.0026	0.0005	2.209e-08	0.7347
30	rs1538742	1	219668252	intergenic	RP11-392O17.1	No	C/A	0.4301	1010710	-0.0032	0.0004	7.284e-17	0.004189
31	rs2642438	1	220970028	missense	MTARC1	Yes	A/G	0.2971	1010710	-0.007	0.0004	2.736e-62	0.0003268
32	rs3795446	1	227180981	3_prime_UTR	CDC42BPA	No	T/C	0.4889	1010710	-0.0022	0.0004	2.331e-08	0.4361
33	rs10925027	1	247612562	downstream	NLRP3	Yes	T/C	0.4042	1010710	-0.0034	0.0004	2.456e-18	0.01789
34	rs75331444	2	44069772	intron	ABCG8	Yes	A/G	0.0656	1010710	0.0084	0.0008	2.186e-27	9.954e-21
35	rs146576352	2	46704538	upstream	TMEM247	No	A/C	0.0373	1010710	-0.0058	0.001	1.71e-08	0.3769
36	rs13386751	2	48513575	intergenic	FOXN2	Yes	A/C	0.4739	1010710	-0.003	0.0004	7.853e-15	2.262e-06
37	rs7424120	2	59313974	intergenic	LINC01122	No	C/T	0.3981	1010710	0.0022	0.0004	2.369e-08	0.08955
38	rs2241160	2	65291546	intron	CEP68	No	G/A	0.4165	1010710	-0.0024	0.0004	1.268e-09	0.03214
39	rs7422195	2	112775064	intron	MERTK	No	A/G	0.3637	257869	-0.0175	0.0028	6.841e-10	0.5994
40	rs74621494	2	114677451	intron	ACTR3	No	A/G	0.0872	257869	-0.0313	0.0048	1.079e-10	0.7999
41	rs13389219	2	165528876	intron	COBLL1	Yes	T/C	0.3931	1010710	-0.0047	0.0004	4.353e-33	0.005453
42	rs1862069	2	169933741	intron	DHRS9	Yes	G/A	0.4603	1010710	-0.0039	0.0004	1.344e-23	0.0003776
43	rs11897681	2	174019477	intron	MAP3K20	No	C/A	0.2049	1010710	-0.0029	0.0005	1.147e-09	0.09147
44	rs13026251	2	179367560	intron	PLEKHA3	Yes	T/C	0.3192	1010710	0.0026	0.0004	5.775e-10	0.4215
45	rs3731714	2	202060820	intron	CASP10	Yes	T/C	0.3163	1010710	-0.0029	0.0004	5.757e-12	0.005779
46	rs62196482	2	203110213	intergenic	AC079354.2	No	A/G	0.4036	1010710	-0.0022	0.0004	1.361e-08	0.329
47	rs78058190	2	219699999	upstream	PRKAG3	No	A/G	0.0507	1010710	0.0057	0.001	6.527e-09	0.002657
48	rs2943654	2	227112754	intergenic	NEU2	Yes	C/T	0.3543	1010710	-0.0054	0.0004	4.442e-41	0.003017
49	rs13395911	2	233520254	intron	EFHD1	Yes	A/T	0.4016	1010710	-0.0066	0.0004	3.897e-63	3.582e-19
50	rs13064760	3	12369401	intron	PPARG	Yes	T/C	0.119	1010710	-0.0072	0.0006	4.7e-34	0.001241
51	rs9310423	3	13438234	intron	NUP210	No	T/C	0.4325	1010710	0.0025	0.0004	7.582e-11	9.827e-06
52	rs57440162	3	29359952	intron	RBMS3	No	C/T	0.3679	1010710	0.0023	0.0004	7.579e-09	0.2572
53	rs4647222	3	37042960	intron	MLH1	Yes	C/A	0.4569	1010710	-0.0032	0.0004	8.855e-17	4.322e-05
54	rs2649748	3	39358757	intergenic	RP11-944L7.4	No	T/C	0.0736	1010710	0.0041	0.0007	2.147e-08	0.02183
55	rs73087775	3	58491954	intron	ACOX2	No	T/C	0.2765	1010710	0.0026	0.0004	1.852e-09	0.2472
56	rs9836030	3	65157937	upstream	LINC02040	No	T/C	0.4013	1010710	-0.0023	0.0004	1.013e-08	0.4962
57	rs6762589	3	124927205	intron	SLC12A8	Yes	A/G	0.4067	1010710	0.0029	0.0004	5.013e-14	0.0002298
58	rs7641302	3	126060315	downstream	KLF15	Yes	T/C	0.2363	1010710	0.0027	0.0005	5.249e-09	0.4846
59	rs645040	3	135926622	upstream	RP11-463H24.1	Yes	G/T	0.2267	1010710	-0.0058	0.0005	8.42e-37	4.259e-10
60	rs7616632	3	137031237	intergenic	KRT18P35	Yes	G/T	0.4779	1010710	-0.0024	0.0004	1.059e-09	0.06532
61	rs6440123	3	142659361	-	-	Yes	G/A	0.351	1010710	-0.0035	0.0004	2.989e-18	0.1618
62	rs1594320	3	149114757	intergenic	SIAH2	Yes	G/C	0.2979	1010710	0.0046	0.0004	2.507e-28	2.355e-11
63	rs7610095	3	152035637	intron	MBNL1	Yes	A/G	0.4517	1010710	-0.0025	0.0004	4.589e-11	0.6938
64	rs407258	3	155560978	intron	SLC33A1	Yes	C/T	0.2544	1010710	-0.0028	0.0004	4.229e-10	0.1455
65	rs67261871	3	156797941	upstream	LINC02029	Yes	C/T	0.396	1010710	0.0033	0.0004	6.797e-17	0.03898
66	rs78376817	3	160026630	intron	IFT80	Yes	C/T	0.2618	1010710	0.0044	0.0004	1.227e-23	0.02976
67	rs6785803	3	170729873	intron	SLC2A2	Yes	C/G	0.125	1010710	0.0042	0.0006	3.853e-13	5.633e-05
68	rs79287178	3	172294500	intron	LINC02068	Yes	A/G	0.0311	1010710	-0.019	0.0012	2.115e-60	1.72e-11
69	rs4077189	3	185796785	intron	ETV5	Yes	A/G	0.0926	1010710	-0.0043	0.0007	8.819e-11	0.5135
70	rs13108218	4	3443931	intron	HGFAC	Yes	A/G	0.3844	1010710	0.0033	0.0004	7.903e-17	4.318e-05
71	rs11938781	4	17924734	intron	LCORL	No	C/T	0.1647	1010710	0.0031	0.0005	2.483e-09	0.3155
72	rs7672435	4	37482779	intron	C4orf19	No	A/T	0.4158	1010710	0.0025	0.0004	2.767e-10	0.1133
73	rs6531657	4	38718732	intergenic	RP11-500G9.1	No	T/C	0.4549	1010710	0.0023	0.0004	4.38e-09	0.4693
74	rs35088884	4	69357050	intron	TMPRSS11E	Yes	A/C	0.3447	962139	0.0027	0.0004	3.389e-11	0.02526
75	rs12500824	4	77416627	intron	SHROOM3	Yes	A/G	0.3532	1010710	0.0041	0.0004	5.164e-24	2.946e-06
76	rs114627598	4	87102255	intron	MAPK10	Yes	C/T	0.0522	1010710	-0.0057	0.0009	2.493e-10	0.6569
77	rs13141441	4	88212722	intergenic	LNCPRESS2	Yes	A/G	0.2817	1010710	-0.0092	0.0004	7.84e-102	3.029e-10
78	rs28431971	4	100487315	intron	MTTP	Yes	A/G	0.2548	1010710	-0.0035	0.0004	3.107e-15	0.003572
79	rs223345	4	103780523	intron	UBE2D3	No	C/T	0.4719	1010710	-0.0023	0.0004	4.257e-09	0.03191
80	rs11727676	4	145659064	synonymous	HHIP	Yes	C/T	0.0965	1010710	0.0048	0.0007	9.275e-14	0.4884
81	rs4835265	4	146821410	intron	ZNF827	Yes	A/C	0.1585	1010710	0.0103	0.0005	8.612e-85	1.577e-13
82	rs10075805	5	31021358	intergenic	CTD-2197M16.1	Yes	G/A	0.2803	1010710	-0.0059	0.0004	4.598e-43	1.991e-06
83	rs4074793	5	52193125	intron	ITGA1	Yes	G/A	0.0752	1010710	0.0058	0.0007	2.607e-15	0.0006107
84	rs1694068	5	53283630	-	ARL15	Yes	T/A	0.3821	1010710	-0.0026	0.0004	1.074e-10	0.743
85	rs28650790	5	55861464	intron	C5orf67	Yes	T/C	0.1913	1010710	0.005	0.0005	3.309e-24	0.8785
86	rs298023	5	58943460	intron	PDE4D	No	A/T	0.137	1010710	-0.0033	0.0006	6.372e-09	0.3441
87	rs4976033	5	67714246	intergenic	JMY	Yes	G/A	0.4022	1010710	0.0029	0.0004	3.814e-13	0.06666
88	rs2544645	5	72919127	upstream	ARHGEF28	Yes	G/C	0.2792	1010710	0.0033	0.0004	2.513e-14	1.102e-05
89	rs6879279	5	106878792	intron	EFNA5	Yes	C/G	0.1536	1010710	-0.0045	0.0005	9.14e-17	0.01864
90	rs6888037	5	127406259	intron	LINC01184	Yes	G/T	0.2475	1010710	-0.0032	0.0004	1.684e-12	4.737e-05
91	rs140517069	5	130218070	intergenic	CTB-1I21.1	No	T/G	0.0195	1010710	0.0078	0.0014	2.755e-08	0.2252
92	rs253942	5	131320462	intron	ACSL6	No	T/C	0.0583	1010710	0.005	0.0008	1.153e-09	0.4498
93	rs72801474	5	132444128	downstream	HSPA4	Yes	A/G	0.0925	1010710	-0.0049	0.0007	2.305e-13	0.2055
94	rs251023	5	140893410	downstream	DIAPH1	No	G/A	0.3648	1010710	0.0023	0.0004	1.426e-08	0.6076
95	rs1030270	5	156703572	intron	CYFIP2	Yes	T/C	0.0574	1010710	-0.0069	0.0008	4.578e-17	0.0007031
96	rs2963468	5	158003020	intergenic	CTC-207P7.1	No	G/A	0.2348	1010710	0.0027	0.0005	1.838e-09	0.01911
97	rs6872156	5	172179584	intergenic	HMP19	No	A/G	0.2216	1010710	-0.0026	0.0005	2.902e-08	0.8538
98	rs77510523	6	7240053	intron	RREB1	Yes	T/A	0.178	1010710	-0.0034	0.0005	1.417e-11	0.3344
99	rs6899343	6	15502273	intron	JARID2	Yes	T/A	0.244	1010710	0.0029	0.0004	1.955e-10	0.4874
100	rs73382439	6	20404420	intron	E2F3	Yes	T/C	0.1722	962139	-0.004	0.0005	5.981e-15	0.002273
101	rs12192041	6	21924904	intron	CASC15	Yes	C/T	0.2825	962139	-0.0033	0.0004	1.646e-14	0.2066
102	rs3020581	6	31351549	upstream	HLA-S	No	G/A	0.4385	257869	-0.023	0.0035	6.527e-11	0.01725
103	rs28507026	6	32582485	intergenic	TBC1D22B	No	G/A	0.1643	257869	0.0267	0.0039	4.978e-12	0.4509
104	rs185139895	6	34177853	intergenic	TBC1D22B	No	A/G	0.0439	962139	0.0055	0.0009	8.492e-09	0.3277
105	rs13197551	6	35283958	-	DEF6	Yes	T/C	0.1989	1010710	0.0033	0.0005	2.413e-11	0.1623
106	rs3176334	6	36648364	intron	CDKN1A	Yes	C/T	0.3246	1010710	-0.0027	0.0004	4.891e-11	0.0005373
107	rs4711750	6	43757082	downstream	VEGFA	Yes	A/T	0.4995	1010710	0.0033	0.0004	8.409e-18	0.2147
108	rs1385742	6	47595155	downstream	CD2AP	No	A/T	0.3534	1010710	-0.0024	0.0004	2.06e-09	0.0001869
109	rs625899	6	53957588	intron	MLIP	Yes	T/C	0.3051	1010710	0.0035	0.0004	1.941e-16	9.137e-06
110	rs1487445	6	98565211	intron	RP11-436D23.1	No	T/C	0.4824	1010710	-0.0022	0.0004	5.739e-09	0.003098
111	rs13206027	6	99831117	intron	COQ3	No	T/A	0.174	1010710	-0.003	0.0005	6.311e-09	0.0881
112	rs111353760	6	109306493	downstream	SESN1	No	G/T	0.1183	1010710	-0.0034	0.0006	2.344e-08	0.006879
113	rs1890426	6	116338065	intron	FRK	Yes	C/T	0.4026	1010710	0.0035	0.0004	2.509e-19	4.888e-06
114	rs72959041	6	127454893	intron	RSPO3	Yes	A/G	0.0498	1010710	0.0078	0.0009	3.93e-18	0.008756
115	rs4351283	6	130374711	intron	L3MBTL3	Yes	T/C	0.3269	1010710	-0.0033	0.0004	6.859e-16	0.0001499
116	rs668459	6	139835689	intergenic	AL356739.1	Yes	C/T	0.41	1010710	0.0027	0.0004	4.853e-12	0.7744
117	rs17710008	6	153043035	missense	MYCT1	Yes	A/G	0.1838	1010710	0.0032	0.0005	8.061e-11	0.1796
118	rs3123131	6	159230633	intron	EZR	Yes	T/C	0.3716	1010710	0.0028	0.0004	1.224e-12	0.001266
119	rs622217	6	160766770	upstream	SLC22A3	No	C/T	0.483	1010710	-0.0023	0.0004	2.046e-09	0.02231
120	rs702484	7	6431933	intron	RAC1	Yes	G/C	0.3011	1010710	0.0029	0.0004	6.002e-12	0.1223
121	rs78500886	7	12272865	3_prime_UTR	TMEM106B	No	G/T	0.2428	962139	0.0142	0.0023	4.125e-10	0.04303
122	rs4722551	7	25991826	upstream	CTD-2227E11.1	No	C/T	0.1586	1010710	0.003	0.0005	1.701e-08	0.0004083
123	rs10264306	7	28239466	intron	JAZF1-AS1	Yes	G/A	0.1999	1010710	0.0043	0.0005	3.919e-19	0.002029
124	rs2710804	7	36084529	intron	AC083864.3	Yes	C/T	0.3766	1010710	-0.0028	0.0004	1.037e-12	0.3538
125	rs73109480	7	44811221	downstream	ZMIZ2	No	T/C	0.0708	1010710	-0.0044	0.0008	6.409e-09	0.01238
126	rs7800001	7	56072010	downstream	GBAS	Yes	T/C	0.2442	1010710	0.0028	0.0004	5.461e-10	0.5142
127	rs3812316	7	73020337	missense	MLXIPL	Yes	G/C	0.128	1010710	0.0064	0.0006	3.957e-29	1.8e-08
128	rs236651	7	75044830	downstream	POM121C	Yes	G/A	0.4253	1010710	-0.0027	0.0004	2.967e-11	0.1409
129	rs55747905	7	87127099	intergenic	ABCB1	Yes	C/T	0.1806	1010710	-0.0067	0.0005	2.451e-41	2.282e-24
130	rs445	7	92408370	intron	CDK6	Yes	T/C	0.0962	1010710	0.0072	0.0007	1.684e-28	0.0003218
131	rs11770163	7	116417848	intron	MET	Yes	C/G	0.3318	1010710	0.003	0.0004	3.953e-13	0.06203
132	rs13234407	7	130438214	intergenic	KLF14	No	A/G	0.4929	1010710	-0.0024	0.0004	7.115e-10	0.3669
133	rs292585	7	134884187	intron	WDR91	Yes	C/T	0.2678	1010710	-0.0033	0.0004	3.243e-14	4.325e-05
134	rs34372369	7	143092269	missense	EPHA1	No	A/G	0.0517	1010710	0.0049	0.0009	1.623e-08	0.03003
135	rs192842917	8	3383737	intron	CSMD1	No	T/C	0.0014	801408	0.0323	0.0059	4.532e-08	0.941
136	rs2980682	8	6587270	intron	AGPAT5	Yes	A/T	0.3438	1010710	-0.0034	0.0004	1.421e-16	0.08744
137	rs56934846	8	8173869	downstream	PRAG1	No	A/G	0.1227	1010710	-0.0036	0.0006	4.92e-10	0.8697
138	rs1461729	8	9187242	intron	RP11-115J16.1	Yes	A/G	0.1016	1010710	0.0096	0.0006	6.138e-51	1.518e-09
139	rs4484649	8	10571491	upstream	RP1L1	Yes	C/A	0.3955	1010710	0.0043	0.0004	5.62e-28	0.09049
140	rs11250160	8	11592717	intron	GATA4	No	A/G	0.4906	1010710	-0.0033	0.0004	2.678e-17	0.009941
141	rs4474021	8	12632903	intron	RP11-252C15.1	No	T/G	0.3196	1010710	0.0023	0.0004	3.85e-08	0.1492
142	rs478420	8	17792853	intron	PCM1	No	G/A	0.3665	1010710	-0.0022	0.0004	3.065e-08	0.0308
143	rs6557781	8	21937667	intron	DMTN	Yes	T/C	0.1517	1010710	0.0045	0.0005	5.665e-17	4.731e-05
144	rs62505473	8	38323765	intron	FGFR1	No	G/C	0.4069	1010710	0.0022	0.0004	2.735e-08	0.02319
145	rs72648770	8	55454564	intergenic	RP1	No	G/C	0.183	1010710	0.0033	0.0005	2.091e-11	0.002693
146	rs28471687	8	72459582	intron	RP11-1102P16.1	Yes	G/A	0.0782	1010710	0.0053	0.0007	2.296e-13	0.001086
147	rs28416970	8	96092046	intron	RP11-320N21.2	Yes	A/G	0.2698	1010710	0.003	0.0004	5.356e-12	0.1813
148	rs13275089	8	103662852	intron	KLF10	Yes	C/T	0.3735	1010710	-0.0036	0.0004	2.891e-19	0.0001046
149	rs2954021	8	126482077	intron	RP11-136O12.2	Yes	A/G	0.4946	1010710	0.0085	0.0004	5.32e-107	1.73e-08
150	rs72724789	8	129534534	intron	LINC00824	No	A/G	0.2651	1010710	-0.0026	0.0004	6.063e-09	0.487
151	rs183109585	8	144019714	intergenic	CYP11B2	Yes	A/G	0.0013	801408	-0.0514	0.0062	9.994e-17	4.148e-08
152	rs141505249	8	145732114	missense	GPT	Yes	C/G	0.0017	801408	-0.2243	0.0047	1.13e-490	1.277e-29
153	rs3847263	9	6663449	intron	RPS3AP54	No	T/C	0.491	1010710	-0.0024	0.0004	4.469e-10	0.003643
154	rs10971930	9	34116083	intron	DCAF12	Yes	C/T	0.1274	1010710	0.004	0.0006	7.029e-12	0.01505
155	rs7018885	9	95892726	intron	NINJ1	Yes	C/T	0.2548	1010710	-0.004	0.0004	1.666e-19	0.003573
156	rs3824488	9	98236664	intron	PTCH1	No	T/C	0.0913	1010710	-0.004	0.0007	2.085e-09	0.008995
157	rs68082079	9	112077530	intron	EPB41L4B	Yes	C/T	0.2933	1010710	-0.0031	0.0004	4.663e-13	2.511e-06
158	rs10733608	9	117148430	intron	AKNA	Yes	T/G	0.4867	1010710	-0.0102	0.0004	1.12e-153	8.701e-33
159	rs7029757	9	132566666	intron	TOR1B	Yes	A/G	0.0947	1010710	-0.0057	0.0007	7.635e-18	0.01142
160	rs8176719	9	136132907	indel	ABO	Yes	TC/T	0.3407	962139	0.0049	0.0004	3.141e-33	3.461e-13
161	rs7916672	10	13534234	intron	BEND7	No	C/T	0.4001	1010710	-0.0022	0.0004	1.032e-08	0.7646
162	rs10900229	10	46121046	intron	ZFAND4	No	T/C	0.2633	1010710	-0.0026	0.0004	1.608e-09	0.7988
163	rs9663238	10	70983629	intron	HKDC1	Yes	A/G	0.3077	1010710	-0.0066	0.0004	1.894e-55	2.459e-23
164	rs3829126	10	74714177	intron	PLA2G12B	Yes	T/G	0.0934	1010710	-0.0049	0.0007	1.859e-13	1.175e-05
165	rs10430531	10	79660125	intron	DLG5	Yes	C/T	0.2579	1010710	0.0058	0.0004	6.474e-40	0.01909
166	rs7913964	10	80929992	intron	ZMIZ1	No	G/A	0.3731	1010710	0.0022	0.0004	2.011e-08	0.6945
167	rs10887777	10	89807366	downstream	MED6P1	Yes	C/T	0.2597	1010710	0.003	0.0004	7.735e-12	0.8001
168	rs2243548	10	91010313	intron	LIPA	Yes	C/T	0.4812	1010710	0.0024	0.0004	2.588e-10	0.3032
169	rs57866767	10	96023077	intron	PLCE1	No	C/T	0.4343	1010710	-0.0023	0.0004	4.438e-09	0.1388
170	rs61856806	10	98466282	intron	PIK3AP1	Yes	A/T	0.182	1010710	0.0041	0.0005	2.068e-16	3.68e-06
171	rs542874	10	100427632	intron	HPSE2	No	G/A	0.1787	1010710	-0.0029	0.0005	9.072e-09	0.06576
172	rs2862954	10	101912064	missense	ERLIN1	Yes	C/T	0.4969	1010710	-0.0129	0.0004	6.88e-245	1.379e-45
173	rs10787429	10	113949664	intron	GPAM	Yes	T/C	0.2743	1010710	0.0061	0.0004	1.611e-45	7.552e-07
174	rs11601507	11	5701074	missense	TRIM5	Yes	A/C	0.0694	1010710	0.0083	0.0007	1.26e-28	0.1602
175	rs11023881	11	16246700	intron	SOX6	Yes	A/T	0.3893	1010710	-0.0025	0.0004	1.094e-10	0.5697
176	rs61884348	11	18430338	upstream	LDHC	No	T/C	0.3387	1010710	0.0023	0.0004	1.983e-08	0.2106
177	rs4478991	11	22199265	intergenic	ANO5	No	A/G	0.4283	1010710	-0.0029	0.0004	2.067e-13	0.003125
178	rs571174	11	30394949	downstream	RPL12P30	No	C/T	0.3107	1010710	0.0025	0.0004	1.037e-09	0.2461
179	rs2862996	11	43653833	intron	RP11-472I20.4	No	G/T	0.3105	1010710	0.0025	0.0004	8.864e-10	0.09059
180	rs141599192	11	47723410	intron	AGBL2	Yes	T/C	0.0569	1010710	0.0057	0.0008	7.444e-12	0.2072
181	rs11245604	11	50073263	intergenic	GTF2IP11	Yes	A/G	0.1056	962139	0.0043	0.0007	8.969e-11	0.135
182	rs77711654	11	51394742	upstream	OR4A6P	No	A/C	0.1065	962139	0.0036	0.0006	6.379e-09	0.1678
183	rs7104561	11	55492764	upstream	OR5D3P	No	C/T	0.0997	1010710	0.0039	0.0006	1.783e-09	0.3917
184	rs72925935	11	57255680	intron	SLC43A1	No	A/G	0.0479	1010710	0.0051	0.0009	1.39e-08	0.9177
185	rs12792832	11	58374892	intron	ZFP91	No	G/C	0.0596	1010710	0.0045	0.0008	2.507e-08	0.8708
186	rs4084164	11	62201458	intron	AHNAK	Yes	A/G	0.3945	1010710	0.0034	0.0004	1.202e-17	0.01922
187	rs35169799	11	64031241	missense	PLCB3	Yes	T/C	0.0639	1010710	0.0047	0.0008	2.479e-09	0.1434
188	rs2904975	11	65173754	intron	FRMD8	Yes	C/T	0.2694	1010710	-0.0035	0.0004	8.92e-16	1.052e-08
189	rs631695	11	69283303	intron	AP000439.5	No	T/G	0.4167	1010710	-0.0024	0.0004	3.339e-10	0.05938
190	rs519790	11	72504141	5_prime_UTR	ARAP1	Yes	G/C	0.3413	1010710	0.0043	0.0004	3.597e-26	2.113e-08
191	rs11236797	11	76299649	upstream	RP11-672A2.7	No	A/C	0.4518	1010710	-0.0021	0.0004	3.319e-08	0.2931
192	rs10751299	11	78591621	intron	TENM4	Yes	T/C	0.3545	1010710	0.0026	0.0004	8.338e-11	0.1853
193	rs144988974	11	92809061	downstream	RP11-183A22.3	No	T/C	0.011	1010710	0.0119	0.0019	3.225e-10	0.9772
194	rs56175344	11	93864393	intron	PANX1	Yes	G/C	0.1164	1010710	-0.0124	0.0006	2.12e-94	1.991e-15
195	rs1799992	11	118957246	intron	HMBS	Yes	C/T	0.4052	962139	0.0022	0.0004	1.867e-08	0.09123
196	rs76118307	11	125443002	intron	EI24	Yes	G/A	0.0547	1010710	0.0055	0.0008	1.07e-10	0.3899
197	rs10774169	12	516346	intron	CCDC77	No	A/G	0.2745	1010710	0.0025	0.0004	1.117e-08	0.6581
198	rs76895963	12	4384844	intron	CCND2	Yes	G/T	0.0209	1010710	-0.0126	0.0015	2.558e-17	0.01249
199	rs2859660	12	10582294	intron	RP11-277P12.6	Yes	C/T	0.1603	962139	0.005	0.0006	1.736e-19	0.3643
200	rs12824533	12	11791685	intergenic	ETV6	Yes	G/A	0.399	1010710	0.0036	0.0004	7.208e-20	0.1349
201	rs60140950	12	21028208	missense	RP11-545J16.1	Yes	C/G	0.1473	1010710	0.0052	0.0005	1.346e-21	0.03966
202	rs12318598	12	25407726	upstream	KRAS	Yes	G/A	0.0841	1010710	-0.0044	0.0007	3.375e-10	0.03106
203	rs10842703	12	26456188	intron	RP11-283G6.4	Yes	T/A	0.244	1010710	0.0029	0.0004	6.679e-11	0.3274
204	rs1047912	12	51138862	3_prime_UTR	DIP2B	No	T/C	0.3002	1010710	-0.0032	0.0004	2.01e-14	0.0006413
205	rs7134628	12	53785861	intron	SP1	No	A/G	0.1042	1010710	0.0039	0.0006	8.16e-10	0.1611
206	rs2950388	12	57033353	intron	ATP5B	Yes	T/C	0.2771	1010710	-0.003	0.0004	1.777e-12	0.1257
207	rs7136054	12	66376202	intergenic	HMGA2	No	G/C	0.4831	1010710	-0.0023	0.0004	3.186e-09	0.004164
208	rs74684692	12	106424666	intergenic	ST13P3	No	C/G	0.1414	1010710	0.0034	0.0006	4.724e-10	0.001362
209	rs2111281	12	108165360	upstream	ASCL4	No	C/A	0.3671	962139	0.0022	0.0004	4.802e-08	0.005606
210	rs3184504	12	111884608	missense	SH2B3	Yes	T/C	0.4838	1010710	0.0047	0.0004	9.542e-35	0.0003776
211	rs11066320	12	112906415	intron	PTPN11	No	A/G	0.4263	1010710	0.0038	0.0004	3.466e-22	0.01819
212	rs11065097	12	120825609	upstream	RP1-166H1.2	No	C/T	0.4973	1010710	-0.0023	0.0004	4.402e-09	0.007887
213	rs139779037	12	122522165	intron	MLXIP	Yes	T/C	0.4737	1010710	-0.0053	0.0004	7.406e-43	5.382e-08
214	rs16917496	12	123893830	3_prime_UTR	KMT5A	Yes	C/T	0.2818	1010710	-0.0039	0.0004	1.079e-19	0.0001979
215	rs1778793	13	28444088	intron	PLUT	Yes	C/G	0.4316	1010710	0.0034	0.0004	1.434e-18	4.788e-05
216	rs7332115	13	33147548	intergenic	PDS5B	Yes	G/T	0.3708	1010710	-0.0033	0.0004	3.399e-16	8.898e-05
217	rs17532490	13	41683061	intergenic	MIR3168	No	A/G	0.0853	1010710	-0.0042	0.0007	1.568e-09	0.1939
218	rs2812208	13	50707087	intron	DLEU1	Yes	C/G	0.0213	1010710	-0.011	0.0013	1.591e-16	0.0004722
219	rs9556403	13	95236825	intron	TGDS	No	G/A	0.3523	1010710	-0.0023	0.0004	1.115e-08	0.5883
220	rs9583095	13	107220834	upstream	ARGLU1	No	T/C	0.3163	1010710	0.0026	0.0004	3.049e-10	0.000102
221	rs9555692	13	111019083	intron	COL4A2	Yes	C/T	0.4008	1010710	-0.0029	0.0004	2.479e-13	0.004432
222	rs1760940	14	20938251	intron	PNP	No	C/A	0.2471	1010710	0.0026	0.0004	3.812e-09	0.001132
223	rs11621792	14	24871926	intron	NYNRIN	Yes	T/C	0.4529	1010710	0.0039	0.0004	3.426e-23	0.0002576
224	rs12894146	14	35164549	downstream	RPL23AP8	Yes	A/C	0.4519	1010710	0.0035	0.0004	4.258e-19	0.3032
225	rs72683923	14	50735947	synonymous	L2HGDH	Yes	C/T	0.0198	1010710	-0.0152	0.0014	5.063e-28	0.0001027
226	rs12432645	14	69599483	intron	DCAF5	Yes	T/G	0.2576	1010710	0.0031	0.0004	8.764e-13	0.05923
227	rs10145154	14	79939525	intron	NRXN3	No	T/C	0.2218	1010710	0.0026	0.0005	2.604e-08	0.06805
228	rs1005421	14	89886940	intron	FOXN3	No	T/C	0.4162	1010710	-0.0023	0.0004	7.807e-09	0.02472
229	rs28929474	14	94844947	missense	SERPINA1	Yes	T/C	0.02	1010710	0.0282	0.0014	7.74e-93	8.367e-113
230	rs3759584	14	103990799	upstream	CKB	Yes	C/T	0.3635	1010710	-0.0026	0.0004	2.051e-10	0.004624
231	rs7402977	15	31726824	-	-	No	A/G	0.2672	1010710	-0.0026	0.0004	2.29e-09	0.9269
232	rs8041057	15	40330629	intron	SRP14	Yes	C/T	0.2861	1010710	0.0045	0.0004	1.721e-26	1.152e-05
233	rs12902794	15	49867148	intron	FAM227B	No	T/C	0.2601	1010710	-0.0026	0.0004	5.449e-09	0.6244
234	rs10851498	15	51537012	intron	CYP19A1	No	C/T	0.4776	1010710	-0.0023	0.0004	2.363e-09	0.3174
235	rs6493573	15	52998262	intron	FAM214A	No	T/C	0.3438	1010710	0.0024	0.0004	3.558e-09	0.1137
236	rs1077834	15	58723479	intron	LIPC	Yes	C/T	0.2192	1010710	-0.0038	0.0005	7.76e-16	0.01685
237	rs339969	15	60883281	intron	RORA	Yes	C/A	0.3858	1010710	-0.0041	0.0004	8.411e-26	1.501e-08
238	rs55848327	15	63819427	intron	USP3	Yes	G/A	0.2308	1010710	0.0032	0.0005	5.552e-12	0.0301
239	rs12442886	15	72473611	intron	GRAMD2	No	T/C	0.244	1010710	-0.0027	0.0004	1.278e-09	0.004958
240	rs2127015	15	73985223	intron	CD276	Yes	T/C	0.494	1010710	-0.0041	0.0004	4.384e-26	5.001e-05
241	rs7174367	15	79064667	intron	ADAMTS7	Yes	G/A	0.4268	1010710	-0.0029	0.0004	2.736e-13	0.05518
242	rs141117801	15	90341982	intron	ANPEP	Yes	T/C	0.1056	1010710	-0.0068	0.0006	4.021e-26	3.487e-10
243	rs8039305	15	91422543	intron	FURIN	No	C/T	0.4762	1010710	0.0026	0.0004	2.344e-11	2.311e-06
244	rs9788910	16	3114472	upstream	IL32	Yes	C/G	0.4738	1010710	-0.0029	0.0004	5.167e-14	0.02611
245	rs7498665	16	28883241	missense	SH2B1	No	G/A	0.4006	1010710	0.0022	0.0004	3.964e-08	0.00369
246	rs56094641	16	53806453	intron	FTO	Yes	G/A	0.4048	1010710	0.0038	0.0004	3.365e-22	4.263e-08
247	rs4784046	16	58549932	synonymous	SETD6	Yes	T/C	0.4675	1010710	0.003	0.0004	6.717e-15	0.0003414
248	rs62049035	16	70491655	intron	FUK	Yes	A/G	0.0663	1010710	0.0057	0.0008	5.311e-13	0.6751
249	rs217184	16	72105965	intron	HPR	Yes	C/T	0.1927	1010710	-0.0051	0.0005	1.695e-25	8.573e-07
250	rs28650012	16	80497341	intron	RP11-525K10.3	Yes	G/C	0.2714	1010710	0.0053	0.0004	5.742e-34	9.349e-08
251	rs4782568	16	83980529	intron	RP11-505K9.4	Yes	G/C	0.4515	1010710	-0.0046	0.0004	1.46e-32	2.135e-05
252	rs12946564	17	1963961	3_prime_UTR	SMG6	No	G/A	0.2699	1010710	0.0027	0.0004	7.256e-10	0.03733
253	rs142969103	17	4772410	intron	MINK1	Yes	A/G	0.1038	1010710	0.004	0.0006	4.619e-10	0.9293
254	rs117643180	17	7185779	intron	SLC2A4	Yes	A/C	0.0258	1010710	0.0111	0.0012	8.555e-20	0.0407
255	rs58472573	17	16979933	intron	MPRIP	No	G/A	0.0431	1010710	0.006	0.001	3.761e-10	0.01613
256	rs62072546	17	18253839	intron	SHMT1	No	T/C	0.2303	1010710	0.0026	0.0005	1.274e-08	0.07437
257	rs12450826	17	27164458	intron	FAM222B	Yes	T/A	0.2929	1010710	-0.0029	0.0004	3.932e-11	0.2435
258	rs17138478	17	36073320	intron	HNF1B	Yes	A/C	0.1287	1010710	-0.0059	0.0006	1.35e-24	0.01686
259	rs7214410	17	45422628	intron	EFCAB13	No	A/G	0.4501	962139	-0.0022	0.0004	8.754e-09	0.4114
260	rs17637472	17	47461433	intron	RP11-81K2.1	No	A/G	0.3993	1010710	0.0022	0.0004	2.603e-08	0.01289
261	rs2665856	17	61982721	downstream	CSHL1	No	T/A	0.319	1010710	0.0026	0.0004	3.743e-10	0.3342
262	rs1801689	17	64210580	missense	APOH	Yes	C/A	0.0303	1010710	0.0155	0.0011	1.962e-43	5.598e-11
263	rs7218014	17	65832016	intron	BPTF	Yes	C/T	0.1972	1010710	0.0044	0.0005	7.273e-20	0.12
264	rs9904480	17	68454820	intergenic	CTD-2378E21.1	Yes	C/T	0.484	1010710	0.0027	0.0004	1.902e-12	0.7279
265	rs9913936	17	70074148	intron	SOX9-AS1	Yes	T/C	0.3302	1010710	-0.0035	0.0004	2.039e-17	0.005245
266	rs73352129	17	73778609	intron	H3F3B	Yes	G/C	0.295	1010710	-0.0031	0.0004	5.582e-13	0.003133
267	rs3987888	17	75370274	intron	2009-09-01	Yes	C/T	0.4906	1010710	0.0026	0.0004	1.397e-11	0.05261
268	rs36103733	17	78337893	intron	RNF213	No	T/C	0.093	1010710	-0.0036	0.0007	4.503e-08	0.3025
269	rs11657440	17	79480686	intron	ACTG1	Yes	C/T	0.4174	1010710	0.0049	0.0004	1.978e-36	2.119e-09
270	rs7239575	18	21120035	intron	NPC1	No	C/T	0.4907	1010710	-0.0024	0.0004	3.648e-10	6.473e-05
271	rs12965052	18	45665900	intron	ZBTB7C	Yes	G/A	0.3657	1010710	-0.0028	0.0004	2.95e-12	0.01571
272	rs4503880	18	56084054	non_coding_transcript_exon	RP11-1151B14.2	Yes	T/C	0.2016	1010710	0.0084	0.0005	1.377e-67	2.39e-06
273	rs12454712	18	60845884	intron	BCL2	Yes	C/T	0.3767	1010710	-0.0033	0.0004	9.66e-17	0.01849
274	rs351973	19	795457	upstream	PTBP1	Yes	A/G	0.3599	1010710	-0.0029	0.0004	1.547e-12	0.00303
275	rs12609548	19	3753656	-	APBA3	Yes	T/A	0.4629	1010710	0.0027	0.0004	1.464e-12	1.791e-07
276	rs554146	19	7962429	intron	LRRC8E	Yes	A/C	0.2947	1010710	0.0032	0.0004	1.321e-13	0.9634
277	rs8113613	19	10350649	intergenic	DNMT1	Yes	T/C	0.1869	1010710	-0.004	0.0005	1.154e-15	0.0005191
278	rs75853086	19	13094044	intergenic	DAND5	No	T/C	0.0381	1010710	-0.0057	0.001	1.726e-08	0.06397
279	rs11086006	19	15986388	downstream	CYP4F2	Yes	A/G	0.3581	1010710	-0.0029	0.0004	3.62e-13	0.3497
280	rs11666906	19	18241898	intron	MAST3	Yes	G/A	0.2555	1010710	0.005	0.0004	1.123e-29	2.103e-05
281	rs58542926	19	19379549	missense	TM6SF2	Yes	T/C	0.0751	1010710	0.0179	0.0007	4.84e-133	1.625e-15
282	rs11672697	19	33876955	downstream	PEPD	Yes	C/T	0.4953	1010710	0.0038	0.0004	2.63e-23	0.01323
283	rs2733739	19	36045772	intron	ATP4A	Yes	A/G	0.3745	1010710	0.0034	0.0004	7.51e-18	3.797e-05
284	rs3786876	19	38759103	intron	SPINT2	Yes	C/T	0.1522	1010710	0.0034	0.0005	2.07e-10	0.03609
285	rs56113850	19	41353107	intron	CYP2A6	Yes	T/C	0.4226	1010710	-0.0034	0.0004	6.425e-18	4.621e-05
286	rs429358	19	45411941	missense	APOE	Yes	C/T	0.1549	1010710	-0.0088	0.0005	1.529e-61	1.076e-05
287	rs73061330	19	47716952	downstream	SAE1	No	A/G	0.26	1010710	-0.0026	0.0004	6.531e-09	0.01117
288	rs2673908	19	51627766	upstream	SIGLEC9	No	T/G	0.4419	1010710	-0.0021	0.0004	2.965e-08	0.5759
289	rs4806498	19	54674742	intron	TMC4	Yes	T/C	0.4291	1010710	0.0025	0.0004	2.465e-10	0.08419
290	rs117652816	20	10577881	intron	SLX4IP	Yes	C/G	0.0341	1010710	-0.0067	0.0011	3.269e-10	0.1782
291	rs364585	20	12962718	intergenic	BANF2	Yes	A/G	0.3916	1010710	0.0039	0.0004	5.887e-23	1.006e-09
292	rs6034011	20	14672177	intron	MACROD2	Yes	C/T	0.3213	1010710	0.0032	0.0004	1.7e-14	0.005796
293	rs2618567	20	17844492	intergenic	RIN2	Yes	G/T	0.3408	1010710	-0.0029	0.0004	1.522e-12	0.1711
294	rs113469203	20	25343258	intron	ABHD12	Yes	G/A	0.4374	962139	0.0029	0.0004	3.989e-13	0.0023
295	rs34587839	20	32300671	intron	PXMP4	Yes	A/G	0.1545	1010710	0.0047	0.0005	9.583e-19	0.06112
296	rs55845370	20	33433629	intron	GGT7	Yes	G/A	0.3555	1010710	0.0039	0.0004	1.537e-21	2.723e-05
297	rs1883711	20	39179822	intergenic	LINC01728	Yes	C/G	0.0319	1010710	0.0101	0.0011	1.938e-19	1.714e-05
298	rs8114057	20	43036452	intron	HNF4A	Yes	A/G	0.4641	1010710	-0.0026	0.0004	1.445e-11	0.007153
299	rs1412957	20	45557065	intron	EYA2	Yes	G/A	0.4271	1010710	0.0026	0.0004	3.862e-11	0.2124
300	rs34696920	20	47456793	intron	RP5-906C1.1	No	A/C	0.1667	1010710	-0.0033	0.0005	1.275e-10	0.0004225
301	rs73613564	20	60906055	intron	LAMA5	Yes	C/T	0.3517	1010710	0.0027	0.0004	1.282e-11	0.1781
302	rs6011190	20	62489027	upstream	ABHD16B	No	A/G	0.174	1010710	0.0031	0.0005	1.837e-09	0.8882
303	rs7280197	21	16415732	intron	NRIP1	Yes	C/T	0.3714	1010710	0.0028	0.0004	1.909e-12	0.0537
304	rs1882862	21	30582683	intron	BACH1	Yes	C/T	0.1205	1010710	-0.0044	0.0006	7.341e-14	0.04077
305	rs113617088	21	40639450	intron	BRWD1	Yes	A/G	0.1229	1010710	-0.0041	0.0006	2.873e-12	0.09281
306	rs235314	21	46271452	missense	PTTG1IP	Yes	C/T	0.4684	1010710	0.0033	0.0004	2.146e-17	0.3498
307	rs8141347	22	18143835	intron	BCL2L13	No	C/T	0.3551	962139	-0.0023	0.0004	3.231e-08	0.855
308	rs8141909	22	19304590	intergenic	MYO18B	No	C/T	0.4338	1010710	-0.0022	0.0004	7.9e-09	0.1604
309	rs12484324	22	24296294	downstream	GSTT2B	Yes	T/C	0.424	962139	0.0027	0.0004	4.384e-12	0.0006451
310	rs5752776	22	29108229	intron	CHEK2	Yes	A/G	0.325	1010710	-0.0044	0.0004	2.782e-27	2.108e-06
311	rs132642	22	36545137	5_prime_UTR	APOL3	Yes	A/T	0.1677	1010710	-0.0089	0.0005	1.661e-66	2.103e-05
312	rs2267372	22	38598234	5_prime_UTR	MAFF	Yes	A/G	0.4	1010710	-0.0034	0.0004	7.151e-18	0.2075
313	rs738409	22	44324727	missense	PNPLA3	Yes	G/C	0.2167	1010710	0.0222	0.0005	1.88e-495	8.652e-43
314	rs113795728	22	50884806	3_prime_UTR	SBF1	Yes	CCGGGTCT/C	0.1443	962139	0.0037	0.0006	2.112e-10	0.4304
Positions are based on human genome build GRCh37/hg19. Abbrevations: EA, effect allele; NEA, non-effect allele; NFE, non-Finnish Europeans; N, total number; P, P-value; PHET, P-value for heterogeneity. Effect estimates (Beta), standard errors and two-sided P-values were obtained from inverse-variance-weighted fixed-effects meta-analysis, and not adjusted for multiple-testing.

## Sheet: S7
Supplementary Table 7. Gamma-glutamyl transferase (GGT) loci identified through meta-analysis of four cohorts using inverse-variance weighted model
Locus	SNP	Chromosome	Position	Consequence	Gene	Known locus	EA/NEA	gnomAD NFE		Meta-analysis - EUR
									N	Beta	SE	P	PHET
1	rs28469033	1	919127	upstream	PERM1	No	C/T	0.23	875069	0.0035	0.0006	7.648e-09	0.1879
2	rs72646048	1	2723193	upstream	TTC34	Yes	T/G	0.0403	875069	0.0107	0.0013	8.269e-17	0.003507
3	rs28629977	1	16497272	intergenic	RP11-276H7.3	Yes	G/C	0.43	875069	-0.02	0.0005	1.47e-329	2.162e-13
4	rs3007727	1	18793520	intergenic	KLHDC7A	Yes	A/G	0.1752	875069	-0.0047	0.0007	1.163e-12	0.19
5	rs6424109	1	23787021	intron	ASAP3	Yes	C/A	0.127	875069	-0.0084	0.0008	3.353e-28	0.2776
6	rs71636790	1	27214245	intron	GPN2	Yes	G/A	0.161	875069	-0.0056	0.0007	3.099e-16	0.2573
7	rs7354966	1	43011832	intron	CCDC30	No	G/A	0.4936	875069	-0.0028	0.0005	4.576e-08	0.001001
8	rs499600	1	46039077	downstream	AKR1A1	Yes	T/G	0.1587	875069	-0.0064	0.0007	3.752e-20	0.006659
9	rs11211482	1	47704674	intergenic	TAL1	Yes	A/T	0.3606	875069	0.0041	0.0005	1.525e-14	0.9714
10	rs1278530	1	50889255	upstream	DMRTA2	Yes	A/G	0.4777	875069	-0.0039	0.0005	1.587e-14	0.0367
11	rs61765292	1	64113459	intron	PGM1	No	G/A	0.1902	875069	0.0038	0.0006	4.006e-09	0.2633
12	rs11208779	1	66417145	intron	PDE4B	No	G/C	0.4702	875069	-0.0029	0.0005	1.324e-08	0.002381
13	rs3811468	1	82264317	intron	ADGRL2	Yes	G/T	0.2672	875069	-0.0084	0.0006	1.811e-48	0.002054
14	rs1002436	1	89146852	upstream	PKN2	Yes	A/G	0.4345	875069	-0.008	0.0005	3.929e-55	0.002298
15	rs2281525	1	93595306	intron	MTF2	No	G/C	0.2982	875069	-0.0035	0.0006	1.96e-10	0.08675
16	rs4506495	1	98404234	intron	LINC01930	Yes	C/T	0.1647	875069	0.0045	0.0007	3.422e-11	0.2301
17	rs11166257	1	99982298	intron	LINC01708	Yes	T/G	0.1324	875069	-0.0065	0.0007	4.047e-18	0.009115
18	rs77666400	1	101659343	downstream	RP5-1033H2.1	Yes	C/T	0.2632	875069	0.0082	0.0006	1.585e-44	0.000579
19	rs1730858	1	107619244	intergenic	PRMT6	Yes	T/C	0.3484	875069	0.0046	0.0005	6.118e-18	0.009382
20	rs1277930	1	109822143	downstream	CELSR2	Yes	G/A	0.2278	875069	-0.0038	0.0006	4.215e-10	0.09409
21	rs4839104	1	111708627	intron	CEPT1	No	A/G	0.108	875069	-0.0076	0.0008	1.601e-20	0.2
22	rs17030651	1	113239382	synonymous	MOV10	No	A/G	0.2032	875069	-0.0035	0.0006	3.12e-08	0.00655
23	rs2453040	1	120529750	intron	NOTCH2	Yes	C/A	0.1069	875069	0.0083	0.0008	2.986e-24	0.08797
24	rs2055975	1	150618632	downstream	GOLPH3L	Yes	A/C	0.2891	875069	-0.0058	0.0006	2.728e-25	0.6398
25	rs17582155	1	151804213	stop_lost	RORC	Yes	A/G	0.0033	752766	0.0574	0.0045	1.294e-37	1
26	rs17671598	1	152827463	intergenic	LCE6A	No	T/A	0.0045	752766	0.0218	0.0039	2.879e-08	1
27	rs4303067	1	155086571	intergenic	Y_RNA	Yes	T/C	0.4363	875069	-0.0145	0.0005	3.09e-176	0.001344
28	rs76381440	1	156146546	missense	SEMA4A	Yes	T/C	0.0212	875069	0.0123	0.0018	3.805e-12	0.4247
29	rs61804211	1	161671306	downstream	Y_RNA	Yes	T/G	0.1056	875069	0.011	0.0008	6.943e-41	0.008142
30	rs2811290	1	178572978	intergenic	RNA5SP69	Yes	T/C	0.4684	875069	-0.0069	0.0005	3.996e-42	0.006441
31	rs10919879	1	200256649	intron	LINC00862	Yes	G/C	0.154	875069	-0.0076	0.0007	1.932e-27	0.2385
32	rs35383942	1	201437832	missense	PHLDA3	No	T/C	0.0625	875069	0.0058	0.001	3.032e-08	0.1754
33	rs4338423	1	204231164	intron	PLEKHA6	No	T/C	0.1212	875069	0.0044	0.0008	1.047e-08	0.2309
34	rs1041310	1	205461535	intergenic	CDK18	Yes	A/T	0.136	875069	0.0066	0.0007	9.156e-19	0.6899
35	rs7523985	1	206709535	intron	RASSF5	Yes	G/T	0.3276	875069	0.0038	0.0006	4.457e-12	0.73
36	rs143289658	1	214233838	intron	RP11-53A1.3	Yes	G/A	0.0211	875069	0.0164	0.0018	1.532e-20	0.2934
37	rs1415293	1	219730006	upstream	RP11-95P13.2	No	T/A	0.3174	875069	-0.0036	0.0005	4.354e-11	0.007682
38	rs35634773	1	224043820	downstream	PHBP11	Yes	C/T	0.2425	875069	-0.005	0.0006	2.783e-17	0.5658
39	rs2639706	1	225874059	intergenic	RP11-145A3.1	Yes	C/G	0.4166	875069	0.0049	0.0005	2.448e-21	0.6516
40	rs6677602	1	227187838	intron	CDC42BPA	No	G/T	0.4746	875069	-0.003	0.0005	6.502e-09	0.9833
41	rs1334407	1	232780848	intergenic	RNU6-1211P	Yes	A/C	0.4285	875069	0.0054	0.0005	2.521e-26	0.0001531
42	rs10910535	1	235096551	intron	RP11-443B7.1	Yes	T/A	0.2786	875069	-0.0042	0.0006	5.354e-13	0.4926
43	rs62114506	2	242793	splice_region	SH3YL1	Yes	C/G	0.2628	875069	0.0048	0.0006	4.524e-17	0.0452
44	rs6542680	2	3640142	upstream	COLEC11	Yes	C/T	0.1803	875069	0.0084	0.0007	1.651e-36	0.05099
45	rs4606895	2	11495419	downstream	AC099344.2	No	A/G	0.1153	875069	0.0045	0.0008	1.233e-08	0.1038
46	rs7584270	2	20393183	intergenic	SDC1	Yes	T/A	0.4113	875069	-0.0035	0.0005	2.414e-11	0.007625
47	rs1260326	2	27730940	missense	GCKR	Yes	T/C	0.3948	875069	0.0142	0.0005	1.16e-164	0.004671
48	rs1043463	2	32843295	-	BIRC6	Yes	A/T	0.365	875069	-0.0037	0.0006	2.928e-10	0.07073
49	rs2110944	2	37090233	intron	STRN	No	T/C	0.4701	875069	-0.0032	0.0005	4.29e-10	0.2501
50	rs76568468	2	42727647	intron	MTA3	Yes	C/A	0.032	875069	0.0094	0.0014	7.198e-11	0.02939
51	rs79965992	2	43748079	intron	THADA	Yes	A/G	0.0809	875069	0.0069	0.001	5.494e-13	0.304
52	rs528301	2	45154908	intron	LINC01833	No	G/A	0.4457	875069	-0.0028	0.0005	3.691e-08	0.06606
53	rs62137009	2	48574164	intron	FOXN2	Yes	C/T	0.3869	875069	-0.0061	0.0005	6.46e-31	0.009663
54	rs7562149	2	63008414	intron	EHBP1	Yes	C/T	0.325	875069	0.0051	0.0005	8.729e-21	0.8964
55	rs2160348	2	64909166	intron	SERTAD2	Yes	T/C	0.2645	875069	-0.0073	0.0006	5.565e-37	0.0002616
56	rs57452574	2	70773904	intron	TGFA	No	G/C	0.1201	875069	-0.0045	0.0008	1.013e-08	0.07572
57	rs4547554	2	73867862	downstream	NAT8	No	C/G	0.2217	875069	0.0035	0.0006	6.425e-09	0.1324
58	rs11126472	2	75720372	missense	EVA1A	Yes	T/C	0.0475	875069	-0.0089	0.0012	2.39e-13	0.3043
59	rs13408713	2	85758299	downstream	RN7SL830P	Yes	T/C	0.1263	875069	-0.0068	0.0008	5.618e-19	0.003096
60	rs1079259	2	101624889	intron	TBC1D8	Yes	G/A	0.1423	875069	-0.0054	0.0007	6.539e-14	0.004396
61	rs77375846	2	103155075	downstream	SLC9A4	Yes	C/T	0.1325	875069	0.0064	0.0007	2.014e-17	0.01087
62	rs72836349	2	111891795	intron	BCL2L11	Yes	C/T	0.1024	875069	-0.0063	0.0008	6.159e-14	0.7514
63	rs901466	2	114724122	downstream	ACTR3	No	G/C	0.2178	875069	-0.0036	0.0006	6.943e-09	0.02971
64	rs17050272	2	121306440	upstream	AC073257.2	Yes	A/G	0.4097	875069	0.0048	0.0005	3.401e-20	0.0007817
65	rs2241764	2	133174764	missense	GPR39	Yes	T/C	0.3334	875069	-0.0061	0.0005	6.786e-30	0.03562
66	rs10164853	2	158481992	intron	ACVR1C	No	G/A	0.0764	875069	0.0053	0.001	4.824e-08	0.01345
67	rs75317087	2	160501274	intergenic	AC009961.3	No	T/C	0.2031	875069	0.0036	0.0006	1.552e-08	0.06187
68	rs13389219	2	165528876	intron	COBLL1	Yes	T/C	0.3931	875069	-0.0046	0.0005	9.191e-19	0.2581
69	rs1968293	2	166617657	intron	GALNT3	Yes	G/A	0.4923	875069	-0.0035	0.0005	4.135e-12	0.5854
70	rs1862069	2	169933741	intron	DHRS9	Yes	G/A	0.4603	875069	-0.0057	0.0005	2.185e-29	4.866e-05
71	rs115140350	2	177776726	intergenic	RNU6-187P	No	T/C	0.0001	752766	0.1642	0.03	4.488e-08	1
72	rs35530564	2	192112050	intron	MYO1B	Yes	G/T	0.3231	875069	0.011	0.0005	1.12e-91	5.337e-08
73	rs2110690	2	202185132	intron	ALS2CR12	Yes	A/G	0.495	875069	-0.0037	0.0005	4.278e-13	0.03515
74	rs7587220	2	219160864	intron	PNKD	Yes	A/C	0.404	875069	0.0053	0.0005	8.455e-25	0.02667
75	rs2673134	2	227145757	intergenic	NEU2	Yes	A/G	0.364	875069	-0.0049	0.0005	1.133e-20	0.8815
76	rs4973550	2	233517701	intron	EFHD1	Yes	G/T	0.3975	875069	-0.0079	0.0005	3.424e-51	0.005451
77	rs146420876	2	242422404	intron	FARP2	Yes	T/C	0.1412	875069	-0.005	0.0008	4.243e-11	0.0103
78	rs7639927	3	4762734	intron	ITPR1	Yes	T/A	0.4692	875069	0.0063	0.0005	4.673e-35	0.001229
79	rs11709077	3	12336507	intron	PPARG	Yes	A/G	0.1192	875069	-0.0091	0.0008	9.312e-31	0.3827
80	rs6792725	3	24520283	intron	THRB	No	A/G	0.3079	875069	0.0035	0.0006	6.095e-10	0.1972
81	rs57440162	3	29359952	intron	RBMS3	Yes	C/T	0.3679	875069	0.0056	0.0005	9.817e-26	0.0433
82	rs1468713	3	37106115	intron	LRRFIP2	Yes	G/A	0.4631	875069	-0.0079	0.0005	6.822e-53	4.534e-06
83	rs2305635	3	47043622	synonymous	NBEAL2	Yes	A/G	0.4055	875069	-0.0057	0.0005	3.271e-28	0.2572
84	rs115425584	3	50278006	intron	GNAI2	No	A/G	0.0245	875069	0.0094	0.0017	1.725e-08	0.02938
85	rs2577831	3	52628056	intron	PBRM1	Yes	A/C	0.4781	875069	-0.0042	0.0005	2.208e-16	0.6068
86	rs17008392	3	71291620	intron	FOXP1	No	G/A	0.0835	875069	0.0053	0.0009	1.122e-08	0.3777
87	rs62280667	3	101084604	intron	SENP7	Yes	C/T	0.3388	875069	-0.0034	0.0005	3.069e-10	0.8994
88	rs9657915	3	105374814	3_prime_UTR	CBLB	No	G/A	0.2751	875069	-0.0033	0.0006	1.049e-08	0.02576
89	rs2472681	3	119529689	intron	NR1I2	Yes	C/T	0.2896	875069	0.0056	0.0006	3.484e-23	0.05021
90	rs6771416	3	124339527	intron	KALRN	Yes	A/G	0.4872	875069	-0.0061	0.0005	1.129e-32	3.35e-07
91	rs7641302	3	126060315	downstream	KLF15	Yes	T/C	0.2363	875069	0.0049	0.0006	3.432e-16	0.04234
92	rs6764238	3	129092491	intergenic	MRPL3	Yes	C/T	0.101	875069	0.0056	0.0009	6.124e-11	0.06482
93	rs28396702	3	136167381	intron	STAG1	Yes	A/G	0.3409	875069	0.0054	0.0005	3.712e-24	0.04307
94	rs12633863	3	149211512	intron	TM4SF4	Yes	G/A	0.4482	875069	-0.0048	0.0005	5.805e-21	0.002814
95	rs76146469	3	153915293	intron	ARHGEF26	No	G/C	0.0178	875069	0.0114	0.0019	3.789e-09	0.0004963
96	rs11708118	3	160110255	intron	IFT80	Yes	A/G	0.2618	875069	0.0071	0.0006	2.03e-34	0.3767
97	rs5402	3	170727739	splice_region	SLC2A2	Yes	A/T	0.1217	875069	0.0165	0.0008	2.83e-98	0.007324
98	rs79287178	3	172294500	intron	LINC02068	Yes	A/G	0.0311	875069	0.022	0.0015	1.788e-46	0.008471
99	rs2194411	3	185548663	-	-	No	A/G	0.1284	875069	-0.0044	0.0008	1.209e-08	0.354
100	rs1818599	3	187755019	intergenic	TMEM207	Yes	A/G	0.3739	875069	0.0036	0.0005	1.451e-11	0.01533
101	rs76898988	3	191060610	intron	CCDC50	No	C/T	0.2393	875069	-0.0036	0.0006	1.828e-09	0.6554
102	rs2051514	4	1712968	intron	SLBP	Yes	G/A	0.1888	875069	0.005	0.0007	9.512e-15	0.153
103	rs13108218	4	3443931	intron	HGFAC	Yes	A/G	0.3844	875069	0.0065	0.0005	1.026e-34	0.02966
104	rs10517369	4	36131941	intron	ARAP2	Yes	C/T	0.3458	875069	0.0039	0.0005	1.547e-13	0.2109
105	rs7672435	4	37482779	intron	C4orf19	Yes	A/T	0.4158	875069	0.0035	0.0005	1.621e-11	0.8704
106	rs28712821	4	39413780	intron	KLB	Yes	G/A	0.3959	875069	-0.0057	0.0005	2.566e-27	5.448e-05
107	rs1349852	4	69533217	intron	UGT2B15	Yes	C/A	0.4749	875069	-0.0073	0.0005	2.318e-46	8.452e-09
108	rs34914964	4	74085071	indel	ANKRD17	No	CA/C	0.2688	875069	0.0032	0.0006	2.236e-08	0.7663
109	rs4263424	4	77512141	intron	SHROOM3	No	A/C	0.4976	875069	-0.003	0.0005	2.204e-09	0.5424
110	rs11098275	4	79536646	intergenic	RP11-576N17.4	Yes	T/C	0.3795	875069	0.0046	0.0005	1.136e-18	0.8866
111	rs345328	4	86763901	intron	ARHGAP24	No	C/T	0.3577	875069	-0.0032	0.0005	2.647e-09	0.419
112	rs13141053	4	88212545	intergenic	LNCPRESS2	Yes	A/G	0.4308	875069	-0.0047	0.0005	4.659e-20	4.366e-05
113	rs1965869	4	89677537	intron	FAM13A	No	T/C	0.2839	875069	-0.0032	0.0006	2.402e-08	0.8728
114	rs1229984	4	100239319	missense	ADH1B	Yes	T/C	0.0263	875069	-0.0132	0.0016	3.212e-16	2.809e-08
115	rs13107325	4	103188709	missense	SLC39A8	Yes	T/C	0.0746	875069	-0.0074	0.001	2.04e-14	0.002152
116	rs326888	4	112714998	intergenic	RP11-119H12.3	Yes	T/C	0.3957	875069	-0.0037	0.0005	7.322e-13	0.002084
117	rs4863711	4	140891385	intron	MAML3	No	T/C	0.2962	875069	0.0036	0.0006	6.75e-11	0.009366
118	rs75686861	4	145621328	intron	HHIP	Yes	A/G	0.0925	875069	0.0057	0.0009	1.363e-10	0.7196
119	rs7667391	4	146785400	intron	ZNF827	Yes	T/A	0.1602	875069	0.0269	0.0007	6.33e-329	2.192e-06
120	rs71620982	4	184198267	intron	WWC2	Yes	G/A	0.3402	875069	0.0043	0.0005	1.628e-15	0.7518
121	rs79798631	4	186580657	intron	SORBS2	No	G/A	0.1767	875069	-0.0039	0.0007	8.784e-09	0.6701
122	rs6866323	5	17102362	intron	BASP1	Yes	T/C	0.3317	875069	0.0035	0.0005	1.685e-10	0.5978
123	rs10075805	5	31021358	intergenic	CTD-2197M16.1	Yes	G/A	0.2803	875069	-0.016	0.0006	5.3e-175	3.624e-06
124	rs4074793	5	52193125	intron	ITGA1	Yes	G/A	0.0752	875069	0.02	0.001	1.73e-95	6.371e-07
125	rs1664781	5	53276301	intron	ARL15	Yes	G/A	0.3063	875069	-0.0046	0.0006	1.636e-16	0.8027
126	rs3936511	5	55860781	intron	C5orf67	Yes	G/A	0.1914	875069	0.0057	0.0007	1.161e-18	0.8161
127	rs12234004	5	67707704	intergenic	JMY	Yes	A/G	0.2779	875069	0.004	0.0006	1.984e-12	0.02678
128	rs2583707	5	68757774	intergenic	JMY	No	C/T	0.0238	875069	0.0097	0.0017	1.315e-08	0.03584
129	rs1364076	5	72124610	intron	TNPO1	Yes	A/G	0.2858	875069	-0.0049	0.0006	4.639e-18	0.02429
130	rs9293684	5	75705131	intron	IQGAP2	Yes	A/G	0.3411	875069	0.0041	0.0005	1.315e-14	0.01856
131	rs6860725	5	78419809	intron	BHMT	Yes	T/C	0.3334	875069	0.0037	0.0005	8.445e-12	0.7132
132	rs6879279	5	106878792	intron	EFNA5	Yes	C/G	0.1536	875069	-0.012	0.0007	4.021e-64	0.001082
133	rs1822489	5	112542527	intron	MCC	Yes	A/G	0.3121	875069	0.0039	0.0006	1.36e-12	0.4379
134	rs6897359	5	118701073	intron	TNFAIP8	No	T/C	0.257	875069	-0.0032	0.0006	4.525e-08	0.7472
135	rs13154356	5	122744178	intron	CEP120	No	C/T	0.1677	875069	-0.0042	0.0007	9.553e-10	0.3453
136	rs10064506	5	132381340	intergenic	CTB-1I21.1	Yes	A/C	0.2516	875069	-0.0068	0.0006	3.303e-30	0.1361
137	rs2060224	5	138312282	intron	SIL1	No	A/G	0.1357	875069	-0.0045	0.0007	2.245e-09	0.08461
138	rs183869	5	139531018	intergenic	PRELID2	No	T/C	0.1724	875069	0.004	0.0007	2.981e-09	0.5371
139	rs10077941	5	141911176	intron	AC005592.2	Yes	A/G	0.1139	875069	0.0054	0.0008	2.402e-11	0.3591
140	rs1567057	5	145630737	intron	RBM27	No	C/T	0.3505	875069	0.0029	0.0005	3.391e-08	0.006155
141	rs17054428	5	156718781	intron	CYFIP2	Yes	G/A	0.055	875069	-0.0137	0.0011	6.899e-35	0.02277
142	rs6863407	5	166831694	intron	TENM2	Yes	C/T	0.2871	875069	0.008	0.0006	8.892e-46	0.03572
143	rs10067250	5	171865080	intron	SH3PXD2B	No	C/G	0.3931	875069	-0.003	0.0005	5.564e-09	0.464
144	rs634501	5	180218668	missense	MGAT1	Yes	A/G	0.2652	875069	0.0041	0.0006	2.034e-12	0.3924
145	rs11752007	6	7242605	intron	RREB1	Yes	C/T	0.1259	875069	0.0067	0.0008	2.404e-18	0.3175
146	rs2282816	6	15503575	intron	JARID2	No	C/T	0.1192	875069	-0.0044	0.0008	2.099e-08	0.1187
147	rs73382439	6	20404420	intron	E2F3	No	T/C	0.1722	875069	-0.0039	0.0007	5.921e-09	0.2485
148	rs12190285	6	21924326	intron	CASC15	Yes	G/T	0.2946	875069	-0.0101	0.0006	1.467e-73	0.02375
149	rs6907508	6	34592090	intron	C6orf106	Yes	G/A	0.1161	875069	-0.0085	0.0008	1.427e-26	0.04369
150	rs71558766	6	41683395	intron	TFEB	No	A/G	0.0867	875069	0.0053	0.0009	5.501e-09	0.5356
151	rs35864111	6	43736536	indel	VEGFA	No	TG/T	0.4981	875069	0.0031	0.0005	7.983e-10	0.02573
152	rs719395	6	52290927	intron	EFHC1	No	C/T	0.4581	875069	-0.003	0.0005	4.126e-09	0.4064
153	rs9370258	6	53910988	intron	MLIP	Yes	T/G	0.3119	875069	0.0105	0.0006	2.139e-80	3.197e-06
154	rs478934	6	76325096	intron	SENP6	No	G/A	0.3854	875069	0.003	0.0005	9.604e-09	0.5914
155	rs12195869	6	91213633	intergenic	RP11-374I15.1	No	C/G	0.3173	875069	-0.0031	0.0005	2.472e-08	0.523
156	rs2802288	6	108896215	intron	FOXO3	No	A/G	0.3731	875069	-0.003	0.0005	1.509e-08	0.2721
157	rs6916318	6	127435106	upstream	RSPO3	Yes	A/T	0.4689	875069	-0.0039	0.0005	5.205e-14	0.09494
158	rs4351283	6	130374711	intron	L3MBTL3	Yes	T/C	0.3268	875069	-0.0051	0.0005	4.978e-21	2.426e-05
159	rs66883945	6	139317826	indel	REPS1	No	GC/G	0.1923	875069	0.004	0.0007	1.39e-09	0.6953
160	rs9373263	6	140553414	intergenic	AL356739.1	No	A/G	0.2036	875069	-0.0041	0.0006	5.385e-11	0.06362
161	rs17710008	6	153043035	missense	MYCT1	Yes	A/G	0.1838	875069	0.0064	0.0007	1.867e-22	0.4149
162	rs6927301	6	154872080	downstream	RP11-486M3.2	Yes	G/T	0.3149	875069	-0.0046	0.0006	4.559e-17	0.002532
163	rs9456946	6	158413426	intron	SYNJ2	Yes	G/C	0.2322	875069	0.0073	0.0006	7.262e-33	0.06982
164	rs662138	6	160564476	intron	SLC22A1	Yes	G/C	0.1859	875069	-0.0051	0.0007	8.395e-15	0.01154
165	rs9456160	6	168136250	intergenic	XX-C2158C12.1	Yes	G/A	0.2432	875069	-0.0056	0.0006	8.071e-20	0.01785
166	rs12701278	7	1029549	downstream	CYP2W1	Yes	C/T	0.2151	875069	-0.0064	0.0006	5.983e-25	0.007537
167	rs7780562	7	26022414	intergenic	MIR148A	Yes	A/C	0.2056	875069	-0.0111	0.0007	6.251e-64	0.003175
168	rs12533014	7	28926493	intergenic	CREB5	Yes	C/T	0.1184	875069	-0.0071	0.0008	1.774e-19	0.232
169	rs11979716	7	30299292	intergenic	ZNRF2	No	T/G	0.0294	875069	-0.0088	0.0015	6.618e-09	0.07368
170	rs10231202	7	35751398	upstream	AC018647.3	No	G/A	0.3867	875069	-0.0029	0.0005	2.46e-08	0.902
171	rs10807889	7	37447918	intron	ELMO1	No	A/G	0.1972	875069	0.0039	0.0006	1.583e-09	0.19
172	rs111363146	7	44801682	intron	ZMIZ2	Yes	C/T	0.137	875069	-0.0055	0.0007	1.112e-13	0.9905
173	rs12699099	7	71307587	intron	CALN1	No	A/G	0.3042	875069	-0.0034	0.0006	1.378e-09	0.01526
174	rs17145750	7	73026378	intron	MLXIPL	Yes	T/C	0.1607	875069	-0.0154	0.0007	1.76e-109	0.0008772
175	rs236671	7	75061419	intron	POM121C	Yes	A/G	0.4197	875069	-0.0041	0.0005	4.34e-15	0.05301
176	rs6955558	7	77306266	intron	APTR	Yes	A/G	0.4867	875069	0.0051	0.0005	3.515e-23	0.02745
177	rs1229498	7	81568750	intergenic	CACNA2D1	No	T/G	0.2771	875069	0.0033	0.0006	1.452e-08	0.4696
178	rs445	7	92408370	intron	CDK6	Yes	T/C	0.0961	875069	0.0082	0.0009	1.46e-21	0.003374
179	rs990107	7	107476913	intergenic	PIGCP2	No	T/G	0.4288	875069	-0.0028	0.0005	3.526e-08	0.03267
180	rs11770163	7	116417848	intron	MET	Yes	C/G	0.3318	875069	0.0066	0.0005	1.441e-34	0.00273
181	rs35611012	7	128564825	intergenic	RP11-309L24.6	No	T/C	0.3213	875069	-0.0032	0.0005	7.714e-09	0.2716
182	rs17168118	7	134576840	intron	CALD1	Yes	G/A	0.2929	875069	0.0053	0.0006	1.561e-20	0.002855
183	rs34372369	7	143092269	missense	EPHA1	Yes	A/G	0.0517	875069	0.0124	0.0012	5.879e-27	0.01302
184	rs73165552	7	150561243	downstream	AOC1	No	T/C	0.2229	875069	-0.0034	0.0006	3.755e-08	0.318
185	rs7012814	8	9173358	intron	RP11-115J16.1	Yes	A/G	0.4739	875069	0.0057	0.0005	2.575e-28	0.01765
186	rs4484649	8	10571491	upstream	RP1L1	Yes	C/A	0.3954	875069	0.0051	0.0005	1.967e-22	0.01314
187	rs7836608	8	11829308	downstream	DEFB136	No	C/T	0.2894	875069	0.0036	0.0006	1.823e-10	0.4571
188	rs4921915	8	18272466	intergenic	NAT2	Yes	G/A	0.2207	875069	0.0056	0.0006	6.007e-20	0.0002269
189	rs6557780	8	21937441	intron	DMTN	Yes	G/A	0.1654	875069	0.013	0.0007	9.241e-80	0.003494
190	rs1000294	8	23080135	intron	TNFRSF10A	No	A/G	0.2471	875069	0.0038	0.0006	1.207e-10	0.008755
191	rs10503871	8	30436852	intron	GTF2E2	Yes	T/C	0.4653	875069	-0.0043	0.0005	4.792e-17	0.911
192	rs10104003	8	55422440	intergenic	SEC11B	Yes	T/C	0.208	875069	0.0098	0.0006	1.258e-54	0.0001168
193	rs10504255	8	59398461	downstream	CYP7A1	Yes	G/A	0.3372	875069	0.0055	0.0005	2.23e-24	0.1306
194	rs2941465	8	76465909	intron	HNF4G	Yes	T/C	0.4351	875069	-0.0047	0.0005	2.913e-20	0.04492
195	rs2515236	8	95934907	intron	NDUFAF6	Yes	G/A	0.3631	875069	0.0065	0.0005	4.032e-34	0.0009378
196	rs79357440	8	101488900	intron	KB-1615E4.2	No	T/A	0.4887	875069	-0.003	0.0005	7.045e-09	0.04638
197	rs6469812	8	120128070	intergenic	COLEC10	Yes	T/C	0.4538	875069	-0.0046	0.0005	3.324e-19	0.335
198	rs2954027	8	126485294	intron	RP11-136O12.2	Yes	A/T	0.4684	875069	-0.0091	0.0005	2.722e-71	0.005773
199	rs1330307	9	4305064	intron	GLIS3	Yes	C/A	0.486	875069	-0.0035	0.0005	9.204e-12	0.17
200	rs4740823	9	5632721	intron	RIC1	Yes	G/A	0.323	875069	-0.0042	0.0005	2.766e-14	0.1131
201	rs9298667	9	11228608	intergenic	RP11-23D5.1	Yes	A/G	0.4943	875069	0.0029	0.0005	1.582e-08	0.2749
202	rs10961465	9	14292567	intron	NFIB	Yes	A/G	0.3088	875069	0.0034	0.0006	4.579e-10	0.7637
203	rs73440933	9	27547986	3_prime_UTR	C9orf72	No	G/A	0.0186	875069	-0.0106	0.0019	1.822e-08	0.1814
204	rs1322045	9	35754500	3_prime_UTR	RGP1	No	G/A	0.3416	875069	0.0031	0.0005	8.13e-09	0.1657
205	rs296884	9	86582923	-	HNRNPK	No	T/G	0.2566	875069	-0.0034	0.0006	7.568e-09	0.5036
206	rs12552930	9	92265097	intron	UNQ6494	Yes	T/A	0.177	875069	0.0049	0.0007	2.657e-12	0.7396
207	rs10821066	9	95840479	intron	SUSD3	No	G/A	0.1598	875069	0.0043	0.0007	8.323e-10	0.27
208	rs12000215	9	112223059	intron	PTPN3	Yes	G/A	0.3195	875069	-0.0046	0.0006	6.306e-17	0.2295
209	rs12352805	9	119711291	intron	ASTN2	No	C/A	0.1791	875069	0.0044	0.0007	3.169e-11	0.7436
210	rs7048271	9	125918772	intron	STRBP	No	A/G	0.1422	875069	0.0042	0.0007	1.022e-08	0.8464
211	rs11795097	9	129822520	intron	RALGPS1	No	A/G	0.3997	875069	0.003	0.0005	9.498e-09	0.1693
212	rs13283282	9	131465481	intron	PKN3	Yes	G/C	0.146	875069	-0.0118	0.0007	2.275e-60	1.132e-05
213	rs4740227	9	134233569	intergenic	PRRC2B	No	G/A	0.1054	875069	-0.0048	0.0008	1.021e-08	0.9923
214	rs635634	9	136155000	upstream	ABO	Yes	T/C	0.1848	875069	0.0106	0.0007	1.68e-57	9.903e-08
215	rs1832007	10	5254847	intron	AKR1C4	No	G/A	0.1543	896599	0.0047	0.0007	2.906e-11	0.5093
216	rs34346558	10	11904834	intron	PROSER2	Yes	C/A	0.2056	896599	0.005	0.0006	1.308e-15	0.03808
217	rs7895322	10	22874383	intron	PIP4K2A	No	G/A	0.0556	896599	0.0065	0.0011	6.434e-09	0.7686
218	rs4539260	10	35086350	intron	PARD3	Yes	A/G	0.2642	896599	-0.0054	0.0006	3.249e-21	0.006739
219	rs7076198	10	45996309	intron	2008-03-01	Yes	T/C	0.2393	896599	0.0041	0.0006	4.048e-12	2.801e-05
220	rs151068477	10	52642516	intron	A1CF	Yes	T/G	0.0086	774296	0.0519	0.0029	1.295e-69	6.272e-06
221	rs1658425	10	60331547	intron	BICC1	Yes	G/C	0.4597	896599	0.0058	0.0005	7.962e-30	0.6816
222	rs11815438	10	62501737	downstream	RP11-131N11.4	Yes	C/T	0.2346	896599	-0.0044	0.0006	2.676e-13	0.007011
223	rs1009984	10	64916469	downstream	NRBF2	Yes	T/G	0.1532	896599	-0.0053	0.0007	7.949e-14	0.1969
224	rs10998338	10	70382179	intron	TET1	No	A/G	0.4535	896599	0.0032	0.0005	5.482e-10	0.3872
225	rs10740388	10	73507183	intron	CDH23	No	G/A	0.4293	896599	-0.0034	0.0005	1.331e-10	0.003532
226	rs2633311	10	75598099	intron	CAMK2G	Yes	T/C	0.4363	896599	-0.0039	0.0005	1.762e-14	0.3051
227	rs754466	10	79680434	intron	DLG5	Yes	T/A	0.2535	896599	0.0176	0.0006	5.1e-200	0.0001461
228	rs11202615	10	89757640	upstream	SNORD74	Yes	T/A	0.2909	896599	0.0037	0.0006	5.497e-11	0.5992
229	rs304466	10	91273754	intron	SLC16A12	Yes	T/G	0.2544	896599	-0.0038	0.0006	1.005e-10	0.6914
230	rs4418728	10	94839724	downstream	CYP26A1	Yes	T/G	0.4511	896599	-0.0058	0.0005	1.118e-29	0.005387
231	rs7089349	10	96407352	non_coding_transcript_exon	CTBP2P2	Yes	C/T	0.151	896599	0.0049	0.0007	3.495e-12	0.05381
232	rs17112076	10	98469693	missense	PIK3AP1	Yes	T/C	0.1822	896599	0.0051	0.0007	6.133e-15	0.1569
233	rs17216177	10	101603522	intron	ABCC2	Yes	C/T	0.0571	896599	-0.0156	0.0011	7.943e-46	0.2098
234	rs56317403	10	102670196	upstream	SLF2	Yes	G/T	0.2031	896599	-0.0051	0.0006	1.365e-15	0.4465
235	rs143945372	10	112091610	intergenic	SMNDC1	No	T/C	0.0451	896599	0.0074	0.0012	1.86e-09	0.7324
236	rs7094463	10	114711983	intron	TCF7L2	No	A/G	0.467	896599	-0.0033	0.0005	5.452e-11	0.1297
237	rs150917670	10	116755209	non_coding_transcript_exon	RP11-383C6.2	No	G/C	0.0001	774296	0.1747	0.0306	1.184e-08	0.5474
238	rs3135766	10	123272296	intron	FGFR2	Yes	G/A	0.418	896599	0.0045	0.0005	4.202e-18	0.387
239	rs897300	10	126320902	intron	FAM53B	Yes	C/T	0.3114	896599	0.0043	0.0006	3.986e-15	0.1493
240	rs7396383	11	1018374	missense	MUC6	No	T/A	0.2477	875069	-0.0039	0.0006	8.043e-11	0.2503
241	rs11022131	11	12072213	intron	RP13-631K18.2	Yes	G/C	0.2486	774296	-0.0104	0.0006	2.829e-68	0.02023
242	rs1425237	11	19794433	intron	NAV2	Yes	C/T	0.3327	896599	0.0041	0.0005	1.146e-13	0.1269
243	rs7925930	11	30220739	-	FSHB	No	A/T	0.3888	896599	0.0032	0.0005	8.142e-10	0.6595
244	rs17358295	11	34653771	intron	EHF	Yes	G/T	0.1059	896599	-0.0104	0.0008	7.06e-36	0.2367
245	rs4755717	11	43602192	intron	RP11-472I20.4	No	G/C	0.4147	896599	-0.003	0.0005	1.092e-08	0.005483
246	rs2930191	11	47946836	intergenic	RP11-793I11.1	Yes	A/G	0.3632	896599	-0.0038	0.0005	1.228e-12	0.0193
247	rs142937465	11	50664747	intergenic	RP11-574M7.2	No	G/A	0.0967	896599	0.0048	0.0009	2.865e-08	0.6417
248	rs150048087	11	55333291	intergenic	OR4C16	No	A/G	0.0148	774296	0.016	0.0029	3.131e-08	0.6034
249	rs4411290	11	57141413	downstream	P2RX3	Yes	C/G	0.1682	875069	0.0038	0.0007	3.073e-08	0.1179
250	rs10896795	11	58366561	intron	ZFP91	Yes	G/A	0.242	896599	-0.0061	0.0006	1.098e-24	0.02965
251	rs17145884	11	62200176	downstream	AHNAK	Yes	T/C	0.1788	896599	-0.0123	0.0007	1.855e-76	5.372e-05
252	rs12418845	11	63873673	intron	FLRT1	No	A/G	0.0758	896599	-0.0056	0.001	5.555e-09	0.2472
253	rs475805	11	65848738	intron	PACS1	Yes	G/A	0.2346	896599	0.0042	0.0006	4.34e-12	0.3862
254	rs3918298	11	69463273	intron	CCND1	Yes	A/G	0.0266	896599	0.0117	0.0016	2.398e-13	0.5466
255	rs7126418	11	76292573	intergenic	RP11-672A2.7	No	T/A	0.4526	896599	-0.0033	0.0005	1.915e-10	0.2198
256	rs551619	11	78597949	intron	TENM4	Yes	G/C	0.3513	896599	0.0063	0.0005	1.6e-32	0.1552
257	rs183177753	11	83126377	intron	RP11-727A23.10	No	G/A	0.2441	875069	-0.0035	0.0006	3.393e-08	0.2345
258	rs10789855	11	111866015	intron	DIXDC1	No	G/C	0.3582	896599	-0.0032	0.0005	1.903e-09	0.03775
259	rs57494072	11	112966379	intron	NCAM1	No	T/C	0.0756	896599	0.006	0.001	6.185e-10	0.5126
260	rs112550735	11	118303200	upstream	KMT2A	Yes	C/T	0.0428	896599	0.0127	0.0013	1.576e-23	0.431
261	rs61679561	11	122535146	intron	UBASH3B	Yes	G/A	0.3687	896599	0.0046	0.0005	2.747e-18	0.01417
262	rs656841	11	126244173	intron	ST3GAL4	Yes	C/G	0.3649	774296	-0.0034	0.0005	3.265e-10	0.7309
263	rs61908918	11	134447602	downstream	AP004550.1	No	A/C	0.1597	896599	-0.004	0.0007	8.449e-09	0.006805
264	rs76895963	12	4384844	intron	CCND2	Yes	G/T	0.0209	896599	-0.0149	0.002	2.535e-14	0.05884
265	rs3782735	12	6885076	intron	LAG3	Yes	G/A	0.4	774296	0.0044	0.0005	1.509e-16	0.7145
266	rs12824533	12	11791685	intergenic	ETV6	No	G/A	0.399	896599	0.0033	0.0005	3.047e-10	0.4731
267	rs2193172	12	15332342	intron	RERG	Yes	C/G	0.2026	896599	-0.0051	0.0006	8.11e-16	0.2107
268	rs34691116	12	21027327	intron	RP11-545J16.1	Yes	T/C	0.1473	896599	0.0121	0.0007	6.445e-64	0.0002551
269	rs10771041	12	24058135	intron	SOX5	No	T/C	0.1155	896599	0.0051	0.0008	2.113e-10	0.2995
270	rs12318598	12	25407726	upstream	KRAS	Yes	G/A	0.0841	896599	-0.0083	0.0009	1.581e-19	0.06827
271	rs11175518	12	40580318	intron	AC079630.4	No	C/T	0.0688	896599	-0.0062	0.001	5.118e-10	0.4673
272	rs10747612	12	51787819	intron	SLC4A8	Yes	C/T	0.3633	896599	0.0044	0.0005	6.357e-17	0.1053
273	rs7133528	12	53275334	upstream	RPL7P41	Yes	T/C	0.3417	896599	0.0048	0.0005	1.931e-19	0.0004542
274	rs3809114	12	57848639	5_prime_UTR	INHBE	No	G/A	0.4389	896599	-0.003	0.0005	6.407e-09	0.02499
275	rs56264182	12	64238097	5_prime_UTR	SRGAP1	No	G/A	0.1752	896599	-0.0042	0.0007	2.481e-10	0.1982
276	rs12813443	12	75390620	intergenic	RP11-81K13.1	No	T/A	0.197	875069	-0.0037	0.0007	2.252e-08	0.7041
277	rs11114664	12	81356827	intron	ACSS3	Yes	C/T	0.2748	896599	0.0042	0.0006	1.053e-13	0.1639
278	rs7485554	12	84070366	-	RP11-384P14.1	No	G/A	0.4266	875069	-0.0033	0.0005	7.653e-10	0.8887
279	rs12306780	12	89921860	upstream	GALNT4	Yes	T/A	0.3466	896599	0.0044	0.0005	1.121e-16	0.6793
280	rs12231235	12	95857690	downstream	RP11-490G8.1	Yes	A/G	0.427	896599	-0.0054	0.0005	1.258e-25	0.02859
281	rs7970999	12	100905556	intron	NR1H4	Yes	C/T	0.0573	896599	-0.0079	0.0011	5.834e-13	0.3528
282	rs7135240	12	103535020	intron	RP11-328J6.1	No	A/G	0.4755	896599	0.0032	0.0005	2.152e-10	0.93
283	rs7960376	12	106416386	intergenic	ST13P3	Yes	A/G	0.1391	896599	0.0078	0.0007	3.821e-26	0.01479
284	rs2111281	12	108165360	upstream	ASCL4	No	C/A	0.3671	875069	0.0029	0.0005	4.496e-08	0.08364
285	rs4964756	12	109171697	-	-	Yes	A/T	0.305	896599	-0.0069	0.0006	5.664e-36	0.07412
286	rs11830764	12	111515020	-	-	Yes	C/G	0.0678	896599	0.0149	0.001	5.697e-49	0.0003878
287	rs12811045	12	115527503	intergenic	RP11-25E2.1	Yes	G/A	0.2155	896599	0.0055	0.0006	8.287e-19	0.2794
288	rs45670	12	120186931	intron	CIT	Yes	T/C	0.3234	896599	0.0048	0.0005	5.685e-19	3.362e-06
289	rs2649999	12	121380544	-	-	Yes	T/C	0.3304	896599	-0.0249	0.0005	2.68e-453	1.158e-36
290	rs75661051	12	122599020	intron	MLXIP	Yes	G/A	0.2044	896599	0.0043	0.0006	1.084e-11	0.02356
291	rs11057273	12	123814466	intron	SBNO1	Yes	T/C	0.0926	896599	0.0055	0.0009	3.981e-10	0.5668
292	rs11057604	12	124857763	intron	NCOR2	Yes	G/A	0.3912	896599	-0.0056	0.0005	2.078e-27	0.1828
293	rs6583	13	24881184	3_prime_UTR	SPATA13	No	G/A	0.3621	896599	-0.0032	0.0005	2.849e-09	0.02314
294	rs1778793	13	28444088	intron	PLUT	Yes	C/G	0.4316	896599	0.0092	0.0005	1.845e-70	0.0008844
295	rs3742305	13	31036642	intron	HMGB1	Yes	G/C	0.2674	774296	-0.0045	0.0006	1.41e-14	0.03003
296	rs17532371	13	41635301	5_prime_UTR	ELF1	Yes	G/C	0.0748	896599	-0.0077	0.001	2.377e-15	0.6106
297	rs2812208	13	50707087	intron	DLEU1	No	C/G	0.0214	896599	-0.0099	0.0018	2.314e-08	0.02095
298	rs9568633	13	52121728	intron	INTS6-AS1	No	A/G	0.0681	896599	-0.0064	0.001	3.528e-10	0.8039
299	rs73220641	13	73634051	intron	KLF5	Yes	T/C	0.3217	896599	-0.0036	0.0005	5.715e-11	0.1738
300	rs1792	13	99088006	missense	FARP1	No	A/G	0.2252	896599	0.0036	0.0006	5.795e-09	0.2453
301	rs79506257	13	103553567	upstream	RP11-255P5.3	No	A/G	0.0484	896599	0.0074	0.0012	7.425e-10	0.0001814
302	rs66500342	13	110937565	intron	COL4A1	Yes	A/G	0.2003	896599	-0.0064	0.0006	1.11e-23	0.0009219
303	rs57010259	14	35149503	downstream	RNU6-1261P	No	A/G	0.1912	896599	0.0041	0.0007	5.214e-10	0.1891
304	rs3861491	14	50440474	intron	LINC01588	Yes	A/G	0.3612	896599	-0.0056	0.0005	7.815e-26	0.9875
305	rs1253021	14	59763705	intron	DAAM1	No	G/A	0.1606	896599	0.0038	0.0007	3.085e-08	0.006847
306	rs7157918	14	69641807	intergenic	RP11-363J20.1	Yes	A/G	0.2595	896599	0.0042	0.0006	5.86e-13	0.01943
307	rs76891117	14	73399837	intron	DCAF4	Yes	G/A	0.102	896599	0.0061	0.0008	5.531e-13	0.6841
308	rs4903534	14	77481703	intergenic	IRF2BPL	No	A/T	0.4709	896599	0.0029	0.0005	2.001e-08	0.6463
309	rs1005421	14	89886940	intron	FOXN3	No	T/C	0.4162	896599	-0.003	0.0005	1.181e-08	0.007512
310	rs28929474	14	94844947	missense	SERPINA1	Yes	T/C	0.02	896599	0.0153	0.0018	4.781e-17	2.415e-25
311	rs12894515	14	103558841	downstream	RP11-736N17.11	Yes	C/A	0.4714	896599	0.0217	0.0005	4.34e-387	5.387e-31
312	rs199711959	14	104641592	missense	KIF26A	Yes	T/C	0.0013	774296	0.0465	0.0083	2.036e-08	0.5519
313	rs8041057	15	40330629	intron	SRP14	Yes	C/T	0.2861	896599	0.0048	0.0006	3.422e-17	0.02057
314	rs2412710	15	42683787	intron	CAPN3	Yes	A/G	0.018	774296	-0.0115	0.0019	3.023e-09	0.291
315	rs139097404	15	43933941	intron	CATSPER2	Yes	C/T	0.0236	896599	-0.0163	0.0017	7.335e-22	0.373
316	rs4273010	15	44947434	intron	SPG11	No	C/T	0.0253	896599	-0.0111	0.0016	1.843e-11	0.03369
317	rs1811762	15	47389794	intergenic	RP11-90J19.1	Yes	G/A	0.1699	896599	0.0041	0.0007	1.099e-09	0.5076
318	rs11632201	15	49891094	intron	FAM227B	Yes	C/T	0.4827	896599	0.0037	0.0005	4.879e-13	0.707
319	rs76015867	15	51452387	intron	RP11-108K3.1	Yes	A/G	0.0296	896599	0.0103	0.0015	9.229e-12	0.01662
320	rs72749502	15	57297078	intron	TCF12	Yes	T/A	0.0728	896599	0.0068	0.001	3.327e-12	0.1681
321	rs7177289	15	58680184	intron	ALDH1A2	Yes	T/C	0.3547	896599	0.0039	0.0005	3.115e-13	0.002956
322	rs339969	15	60883281	intron	RORA	Yes	C/A	0.3858	896599	-0.0164	0.0005	9.85e-216	7.042e-20
323	rs5813220	15	63792757	indel	USP3	Yes	GT/G	0.3425	875069	0.006	0.0005	9.439e-29	0.4857
324	rs11635391	15	67607900	intron	IQCH	No	G/A	0.154	875069	-0.0041	0.0007	4.685e-09	0.7761
325	rs35762382	15	71079919	upstream	RP11-138H8.4	No	C/T	0.36	875069	-0.003	0.0005	2.601e-08	0.266
326	rs16956369	15	72182813	intron	MYO9A	Yes	C/T	0.2718	875069	-0.0057	0.0006	1.71e-23	0.0639
327	rs8041523	15	73982556	intron	CD276	Yes	T/C	0.4242	875069	0.0093	0.0005	8.294e-73	0.0001954
328	rs7496289	15	85879704	intergenic	ADAMTS7P4	Yes	C/A	0.4185	875069	0.004	0.0005	1.288e-14	0.04987
329	rs12595409	15	90818469	3_prime_UTR	NGRN	Yes	T/C	0.2524	875069	0.004	0.0006	5.173e-12	4.81e-05
330	rs8023580	15	96708291	intron	NR2F2-AS1	Yes	C/T	0.2768	875069	0.0053	0.0006	1.695e-20	0.1053
331	rs7402982	15	99193269	intron	IGF1R	Yes	A/G	0.4162	875069	-0.0034	0.0005	1.355e-10	0.8276
332	rs62030794	16	422516	-	TMEM8A	Yes	G/T	0.0684	875069	0.01	0.001	4.509e-23	0.1393
333	rs147350387	16	2154537	missense	PKD1	Yes	A/G	0.0179	875069	-0.0255	0.002	3.508e-36	1.212e-08
334	rs12596890	16	3588068	3_prime_UTR	CLUAP1	Yes	G/A	0.2009	875069	0.0047	0.0006	1.073e-13	0.6169
335	rs841219	16	4741636	upstream	NUDT16L1	No	T/C	0.4017	875069	-0.0032	0.0005	4.923e-10	0.04125
336	rs13337408	16	10613702	intron	LINC01290	No	C/A	0.1026	875069	-0.0047	0.0008	2.016e-08	0.2346
337	rs3784924	16	11644842	intron	LITAF	Yes	G/A	0.3142	875069	0.007	0.0006	4.548e-36	0.04284
338	rs6565191	16	30546488	5_prime_UTR	ZNF747	Yes	A/G	0.4019	875069	0.0059	0.0005	1.142e-29	0.0006162
339	rs17616063	16	51436882	intergenic	RP11-437L7.1	Yes	G/A	0.0747	875069	0.0111	0.001	3.247e-30	0.01857
340	rs8053357	16	53179492	intron	CHD9	No	A/C	0.2921	875069	0.0034	0.0006	2.002e-09	0.4558
341	rs12926803	16	58097600	intergenic	MMP15	Yes	C/G	0.2429	875069	-0.0081	0.0006	1.779e-41	0.003195
342	rs2011779	16	68837496	intron	CDH1	No	G/A	0.3883	875069	0.0029	0.0005	3.339e-08	0.2446
343	rs11647069	16	72155237	intron	PMFBP1	Yes	C/T	0.3179	875069	0.0047	0.0005	9.013e-18	0.04164
344	rs12922660	16	73200017	intergenic	C16orf47	Yes	G/A	0.4174	875069	0.0033	0.0005	1.925e-10	0.7993
345	rs7189522	16	80498094	intron	RP11-525K10.3	Yes	T/C	0.2707	875069	0.0137	0.0006	2.11e-126	0.0002352
346	rs393793	16	85728152	intron	C16orf74	No	C/T	0.3068	875069	0.0032	0.0006	8.148e-09	0.2647
347	rs36024491	16	88535591	intron	ZFPM1	Yes	T/C	0.3137	875069	0.0042	0.0006	2.499e-14	0.01409
348	rs71367855	17	4688541	-	-	No	A/AAATAAATAAATT	0.3896	752766	0.0029	0.0005	4.732e-08	1
349	rs200489612	17	7106378	intron	DLG4	No	A/G	0.0052	752766	0.0216	0.0039	2.215e-08	1
350	rs871841	17	8216468	missense	ARHGEF15	Yes	C/T	0.4979	875069	0.0036	0.0005	3.511e-12	0.7263
351	rs183790924	17	11847375	intron	DNAH9	No	T/C	0.0011	752766	0.0518	0.0092	1.57e-08	1
352	rs76715413	17	16992569	intron	MPRIP	Yes	A/G	0.0291	875069	0.0095	0.0015	5.477e-10	0.7517
353	rs4349196	17	27122153	intron	FAM222B	No	A/G	0.4408	875069	-0.0032	0.0005	4.008e-10	0.5276
354	rs2001287	17	29432775	intron	NF1	Yes	T/G	0.3019	875069	-0.0053	0.0006	9.231e-22	0.6588
355	rs75168466	17	31254900	indel	TMEM98	Yes	TA/T	0.3562	875069	-0.0037	0.0005	9.869e-12	0.3879
356	rs4795218	17	36078510	intron	HNF1B	Yes	A/G	0.2175	875069	0.009	0.0006	3.584e-48	0.0531
357	rs907091	17	37921742	3_prime_UTR	IKZF3	Yes	T/C	0.4855	875069	-0.0036	0.0005	1.063e-12	0.002291
358	rs1905339	17	40582296	intergenic	PTRF	No	C/T	0.3386	875069	0.0032	0.0005	1.94e-09	0.01195
359	rs9903470	17	47045362	intron	GIP	Yes	T/C	0.4439	875069	-0.0035	0.0005	5.841e-12	0.01495
360	rs9890200	17	48624523	5_prime_UTR	SPATA20	No	C/A	0.3718	875069	-0.003	0.0005	1.562e-08	0.8815
361	rs1292061	17	57911230	intron	VMP1	No	A/G	0.4449	875069	-0.0031	0.0005	9.347e-10	0.05077
362	rs4286160	17	60174150	-	Y_RNA	No	T/A	0.4372	875069	-0.0032	0.0005	3.344e-09	0.4576
363	rs8077276	17	61547562	upstream	CTD-2501B8.5	Yes	G/A	0.3756	875069	0.0037	0.0005	2.547e-12	0.2308
364	rs8178824	17	64224775	intron	APOH	No	T/C	0.0302	875069	0.0092	0.0015	8.532e-10	0.002135
365	rs55931203	17	65854602	intron	BPTF	Yes	T/C	0.1875	875069	0.0089	0.0007	4.063e-41	3.15e-05
366	rs9913936	17	70074148	intron	SOX9-AS1	Yes	T/C	0.3302	875069	-0.0079	0.0005	2.293e-47	0.01019
367	rs10221244	17	73785718	intron	UNK	Yes	G/A	0.3483	875069	0.0035	0.0005	5.808e-11	0.01586
368	rs7222368	17	75376455	intron	2009-09-01	Yes	C/T	0.2993	875069	-0.006	0.0006	6.108e-27	0.07435
369	rs62074542	17	76668318	downstream	CYTH1	Yes	T/C	0.1971	875069	-0.0042	0.0006	5.065e-11	0.1287
370	rs11657440	17	79480686	intron	ACTG1	Yes	C/T	0.4175	875069	0.0103	0.0005	2.039e-87	8.83e-06
371	rs11663085	18	782898	intron	YES1	Yes	G/A	0.1044	875069	0.0049	0.0008	6.195e-09	0.6352
372	rs873352	18	19607289	intron	LINC01900	Yes	T/C	0.0536	875069	0.0105	0.0011	1.664e-20	0.7314
373	rs17647041	18	33097189	intergenic	INO80C	No	A/G	0.1943	875069	-0.004	0.0006	7.853e-10	0.07817
374	rs12965052	18	45665900	intron	ZBTB7C	Yes	G/A	0.3657	875069	-0.0039	0.0005	3.388e-13	0.4721
375	rs4503880	18	56084054	non_coding_transcript_exon	RP11-1151B14.2	Yes	T/C	0.2016	875069	0.0219	0.0006	3.25e-257	5.253e-06
376	rs12454712	18	60845884	intron	BCL2	Yes	C/T	0.3768	875069	-0.0039	0.0005	7.883e-14	0.4036
377	rs351973	19	795457	upstream	PTBP1	Yes	A/G	0.3599	875069	-0.0082	0.0005	1.929e-51	0.0005438
378	rs12978837	19	4128642	upstream	MAP2K2	No	T/C	0.4323	875069	-0.0033	0.0005	5.682e-10	0.8997
379	rs708686	19	5840619	upstream	FUT6	Yes	T/C	0.2689	875069	0.0048	0.0006	7.919e-17	0.1996
380	rs12978137	19	8485028	intron	2002-03-01	No	T/C	0.2763	875069	0.0032	0.0006	2.816e-08	0.06489
381	rs5030377	19	10393234	intron	ICAM1	Yes	G/A	0.3796	875069	-0.0035	0.0005	1.948e-11	0.5899
382	rs10421262	19	14172951	upstream	PALM3	Yes	G/T	0.4231	875069	0.0045	0.0005	1.304e-17	0.1265
383	rs2445852	19	16392976	downstream	CTD-2562J15.6	No	A/G	0.3514	875069	-0.0034	0.0005	2.734e-10	0.01946
384	rs12979056	19	17862131	intron	FCHO1	Yes	A/G	0.4581	875069	0.0072	0.0005	6.734e-45	0.08043
385	rs73001065	19	19460541	intron	MAU2	No	C/G	0.0704	875069	0.0061	0.001	1.317e-09	0.008158
386	rs56187503	19	33853260	upstream	AKR1B1P7	Yes	T/C	0.4371	875069	-0.007	0.0005	1.118e-42	0.1807
387	rs10411704	19	35800662	intron	MAG	Yes	G/T	0.2123	875069	0.0036	0.0006	6.288e-09	0.8825
388	rs3786876	19	38759103	intron	SPINT2	Yes	C/T	0.1522	875069	0.0065	0.0007	8.894e-20	0.1246
389	rs15052	19	41813375	3_prime_UTR	HNRNPUL1	Yes	C/T	0.1763	875069	0.0093	0.0007	6.923e-44	0.08664
390	rs429358	19	45411941	missense	APOE	Yes	C/T	0.1549	875069	-0.0054	0.0007	2.058e-14	0.3116
391	rs8110285	19	48116478	intron	GLTSCR1	Yes	A/G	0.2403	875069	-0.0044	0.0006	2.958e-13	0.002194
392	rs11666792	19	49227043	intron	RASIP1	Yes	G/A	0.4643	875069	-0.0124	0.0005	5.38e-129	3.497e-07
393	rs17834799	19	52296537	intron	FPR1	Yes	C/A	0.2196	875069	0.0047	0.0006	2.425e-14	0.06566
394	rs6107336	20	3707417	-	-	Yes	A/C	0.0116	875069	0.0329	0.0024	9.356e-42	0.01656
395	rs17457340	20	10640042	intron	JAG1	Yes	C/T	0.0769	875069	-0.0059	0.001	8.346e-10	0.2915
396	rs1932951	20	14681863	intron	MACROD2	Yes	T/C	0.3089	875069	0.0075	0.0006	9.696e-42	0.03857
397	rs181282433	20	25463885	intron	NINL	No	A/G	0.0308	875069	-0.0081	0.0015	4.73e-08	0.1606
398	rs6087990	20	31349908	upstream	DNMT3B	Yes	C/T	0.4143	875069	0.0058	0.0005	6.755e-29	0.449
399	rs6072249	20	39656342	upstream	TOP1	Yes	G/A	0.4723	875069	0.0071	0.0005	2.697e-43	0.006698
400	rs1800961	20	43042364	missense	HNF4A	Yes	T/C	0.0311	875069	0.0155	0.0015	6.051e-26	0.0005548
401	rs7363950	20	44652392	intron	SLC12A5	No	C/T	0.2414	875069	-0.0033	0.0006	2.263e-08	0.202
402	rs6094791	20	46342056	intron	SULF2	No	A/C	0.1692	875069	0.0039	0.0007	1.222e-08	0.5276
403	rs3746778	20	61341472	intron	NTSR1	Yes	A/G	0.42	875069	-0.0036	0.0005	1.244e-11	0.3072
404	rs73622886	20	62378954	intron	ZBTB46	Yes	T/C	0.1942	875069	0.0052	0.0007	1.983e-15	0.7805
405	rs452359	21	28234078	intergenic	UBE3AP2	Yes	A/G	0.464	875069	0.0032	0.0005	8.229e-10	0.2369
406	rs7276463	21	30102618	intergenic	UBE3AP2	Yes	A/G	0.2455	875069	0.0055	0.0006	4.577e-20	0.6547
407	rs35933282	21	33808520	intron	EVA1C	Yes	T/C	0.1038	875069	0.0052	0.0009	1.934e-09	0.9834
408	rs2843719	21	34832022	intron	TMEM50B	No	C/T	0.2311	875069	-0.0035	0.0006	1.075e-08	0.2091
409	rs7275804	21	37553209	intron	DOPEY2	No	C/T	0.3279	875069	0.003	0.0005	3.375e-08	0.6753
410	rs1064273	21	39673299	3_prime_UTR	KCNJ15	No	C/T	0.3967	875069	-0.003	0.0005	6.463e-09	0.8262
411	rs979461	21	42262058	intergenic	-	Yes	A/G	0.2507	875069	-0.0053	0.0006	3.971e-19	0.3162
412	rs235314	21	46271452	missense	PTTG1IP	Yes	C/T	0.4684	875069	0.0067	0.0005	1.208e-38	0.01345
413	rs9754514	22	18441813	intron	MICAL3	Yes	A/G	0.2385	875069	-0.019	0.0006	1.29e-225	1.053e-09
414	rs5754387	22	21974703	intron	UBE2L3	Yes	C/G	0.197	875069	-0.005	0.0006	2.591e-15	0.2652
415	rs200426740	22	24985742	intron	GGT1	Yes	A/C	0.0401	875069	-0.0735	0.0015	3.90e-497	3.748e-27
416	rs5752773	22	29105415	intron	CHEK2	Yes	G/C	0.3247	875069	-0.0064	0.0005	7.691e-32	1.85e-06
417	rs6519133	22	39096602	5_prime_UTR	JOSD1	Yes	C/T	0.3943	875069	0.007	0.0005	4.301e-41	0.001421
418	rs13058606	22	44424192	-	PARVB	Yes	G/T	0.4003	875069	0.0036	0.0005	2.222e-12	0.5704
419	rs9616847	22	50868669	intron	PPP6R2	Yes	T/A	0.3888	875069	-0.0038	0.0005	3.793e-13	0.1243
Positions are based on human genome build GRCh37/hg19. Abbrevations: EA, effect allele; NEA, non-effect allele; NFE, non-Finnish Europeans; N, total number; P, P-value; PHET, P-value for heterogeneity. Effect estimates (Beta), standard errors and two-sided P-values were obtained from inverse-variance-weighted fixed-effects meta-analysis, and not adjusted for multiple-testing.

## Sheet: S8
Supplementary Table 8. Alanine transaminase (ALT) and gamma-glutamyltransferase (GGT) variants associated with cirrhosis (false discovery rate < 0.05).
Trait	SNP	Chromosome	Position	Consequence	Gene	Known locus	EA/NEA	gnomAD NFE	Liver cirrhosis meta-analysis (EUR)				Liver cirrhosis meta-analysis (CA)				ALT			GGT
									Beta	SE	P	FDR	Beta	SE	P	FDR	Beta	SE	P	Beta	SE	P
GGT	rs11208779	1	66417145	intron	PDE4B	Novel	G/C	0.4556	-0.0659	0.0122	7.003e-08	4.68034e-06	-0.0615	0.0115	8.798e-08	7.09119e-06	-0.0015	0.0004	0.0001624	-0.0029	0.0005	1.324e-08
ALT	rs2642438	1	220970028	missense	MTARC1	Known	A/G	0.2888	-0.1339	0.0134	1.462e-23	9.00592e-22	-0.1197	0.0125	1.011e-21	6.20754e-20	-0.007	0.0004	2.736e-62	-0.0019	0.0006	0.0006605
GGT	rs2110944	2	37090233	intron	STRN	Novel	T/C	0.4833	-0.0411	0.0125	0.0009831	0.0262815	-0.038	0.0114	0.0008335	0.0240107	-0.0018	0.0004	3.981e-06	-0.0032	0.0005	4.29e-10
GGT	rs77375846	2	103155075	downstream	SLC9A4	Novel	C/T	0.116	0.062	0.0187	0.0009012	0.0258129	0.0618	0.0186	0.0008797	0.0240107	0.009	0.0041	0.02949	0.0064	0.0007	2.014e-17
GGT	rs10164853	2	158481992	intron	ACVR1C	Novel	G/A	0.0736	0.0557	0.0237	0.01865	0.138493	0.0617	0.0192	0.001311	0.0307176	-0.0016	0.0007	0.02709	0.0053	0.001	4.824e-08
ALT & GGT	rs13389219	2	165528876	intron	COBLL1	Novel	T/C	0.3938	-0.0446	0.0125	0.0003566	0.00646	-0.042	0.0121	0.0005167	0.00933	-0.0047	0.0004	4.353e-33	-0.0046	0.0005	9.191e-19
GGT	rs12633863	3	149211512	intron	TM4SF4	Novel	G/A	0.4664	-0.0433	0.0119	0.0002786	0.0111697	-0.0363	0.0109	0.0008937	0.0240107	0.0031	0.0004	7.271e-16	-0.0048	0.0005	5.805e-21
ALT & GGT	rs79287178	3	172294500	intron	TNFSF10	Novel	A/G	0.033	0.1237	0.0343	0.0003064	0.0059	0.1237	0.0342	0.0002946	0.00566	-0.019	0.0012	2.115e-60	0.022	0.0015	1.788e-46
GGT	rs28712821	4	39413780	intron	KLB	Novel	G/A	0.3965	-0.0524	0.0123	1.952e-05	0.000869724	-0.0476	0.0112	2.048e-05	0.00103168	-0.0007	0.0004	0.07601	-0.0057	0.0005	2.566e-27
ALT	rs12500824	4	77416627	intron	SHROOM3	Novel	A/G	0.3413	0.043	0.0125	0.0005521	0.00944704	0.0414	0.0113	0.0002478	0.00507164	0.0041	0.0004	5.164e-24	-0.0016	0.0005	0.002721
ALT & GGT	rs13141441	4	88212722	intergenic	HSD17B13	Known	A/G	0.2736	-0.1414	0.0136	3.165e-25	2.44e-23	-0.1381	0.0123	3.334e-29	2.56e-27	-0.0092	0.0004	7.84e-102	-0.0045	0.0006	2.6e-15
GGT	rs1229984	4	100239319	missense	ADH1B	Novel	T/C	0.0309	-0.3401	0.0527	1.122e-10	9e-09	-0.1418	0.0289	9.066e-07	5.21943e-05	-0.005	0.0012	4.867e-05	-0.0132	0.0016	3.212e-16
ALT	rs28431971	4	100487315	intron	MTTP	Novel	A/G	0.2412	-0.0516	0.0142	0.0002968	0.0058982	-0.0422	0.0133	0.001495	0.024156	-0.0035	0.0004	3.107e-15	-0.002	0.0006	0.0008062
ALT & GGT	rs7667391	4	146785400	intron	ZNF827	Novel	T/A	0.1595	0.0541	0.0166	0.001091	0.0273	0.0529	0.0144	0.000237	0.0096	0.0094	0.0005	1.15e-71	0.0269	0.0007	6.33E-329
GGT	rs35611012	7	128564825	intergenic	IRF5	Novel	T/C	0.3238	-0.0388	0.0127	0.0023	0.0291671	-0.0399	0.0123	0.001158	0.0291671	-0.0021	0.0004	5.092e-07	-0.0032	0.0005	7.714e-09
ALT & GGT	rs2954021	8	126482077	intron	TRIB1	Novel	A/G	0.4759	0.0613	0.0119	2.446e-07	4.76e-05	0.0566	0.0108	1.775e-07	6.81e-06	0.0085	0.0004	5.32e-107	0.009	0.0005	4.416e-69
ALT	rs7029757	9	132566666	intron	TOR1B	Known	A/G	0.0859	-0.1204	0.0223	6.486e-08	2.49711e-06	-0.0979	0.019	2.674e-07	9.12131e-06	-0.0057	0.0007	7.635e-18	-0.0033	0.0009	0.0001839
GGT	rs1658425	10	60331547	intron	BICC1	Novel	G/C	0.4914	0.0408	0.0128	0.001478	0.0329266	0.0359	0.0117	0.002073	0.0431613	0.0015	0.0004	7.677e-05	0.0058	0.0005	7.962e-30
ALT	rs9663238	10	70983629	intron	HKDC1	Novel	A/G	0.2919	0.0607	0.0133	5.317e-06	0.00013647	0.0601	0.0125	1.569e-06	4.37894e-05	-0.0066	0.0004	1.894e-55	0.0025	0.0006	4.683e-06
ALT	rs10887777	10	89807366	downstream	KLLN	Novel	C/T	0.2403	0.0471	0.0141	0.0008689	0.0140853	0.0369	0.0125	0.003269	0.0477897	0.003	0.0004	7.735e-12	0.0027	0.0006	4.087e-06
ALT	rs10787429	10	113949664	intron	GPAM	Novel	T/C	0.2911	0.085	0.0131	7.781e-11	3.42364e-09	0.075	0.0122	6.871e-10	3.01342e-08	0.0061	0.0004	1.611e-45	0.0002	0.0006	0.7567
ALT	rs3184504	12	111884608	missense	SH2B3	Novel	T/C	0.4667	0.0625	0.0124	4.75e-07	1.463e-05	0.0617	0.0123	5.438e-07	1.66947e-05	0.0047	0.0004	9.542e-35	0.0004	0.0005	0.4114
ALT	rs11066320	12	112906415	intron	RPL6/ALDH2	Novel	A/G	0.4238	0.0508	0.0125	4.844e-05	0.00114766	0.0489	0.0124	8.289e-05	0.00195748	0.0038	0.0004	3.466e-22	0.0001	0.0005	0.9063
ALT & GGT	rs28929474	14	94844947	missense	SERPINA1	Known	T/C	0.0212	0.5	0.0362	2.579e-43	2.64777e-41	0.5	0.0362	2.153e-43	3.3e-41	0.0282	0.0014	7.74e-93	0.0153	0.0018	4.781e-17
ALT & GGT	rs339969	15	60883281	intron	ICE2	Novel	C/A	0.358	-0.0344	0.0124	0.005682	0.0615692	-0.0364	0.0119	0.002142	0.0333	-0.0041	0.0004	8.411e-26	-0.0164	0.0005	9.85e-216
GGT	rs8178824	17	64224775	intron	APOH	Novel	T/C	0.027	0.1178	0.039	0.00249	0.0453859	0.1176	0.0385	0.002267	0.0435048	0.0155	0.0011	7.45e-43	0.0092	0.0015	8.532e-10
ALT & GGT	rs58542926	19	19379549	missense	TM6SF2	Known	T/C	0.0759	0.2901	0.021	2.52e-43	2.64777e-41	0.2629	0.0194	5.333e-42	2.11e-40	0.0179	0.0007	4.84e-133	0.0055	0.001	1.53e-08
ALT & GGT	rs429358	19	45411941	missense	APOE	Known	C/T	0.163	-0.1086	0.0166	6.679e-11	3.42364e-09	-0.1024	0.0155	3.709e-11	1.89e-09	-0.0088	0.0005	1.529e-61	-0.0054	0.0007	2.058e-14
GGT	rs11666792	19	49227043	intron	RASIP1/MAMSTR	Novel	A/G	0.4913	0.0541	0.0125	1.501e-05	0.000752376	0.0511	0.0124	3.491e-05	0.00156319	-0.0006	0.0004	0.09929	0.0124	0.0005	5.38e-129
ALT	rs4806498	19	54674742	intron	TMC4/MBOAT7	Known	T/C	0.4246	0.0549	0.012	4.954e-06	0.00013647	0.0444	0.011	5.693e-05	0.00145646	0.0025	0.0004	2.465e-10	-0.0002	0.0005	0.6306
ALT	rs113469203	20	25343258	intron	ABHD12	Novel	G/A	0.4458	0.0613	0.0162	0.0001523	0.0033506	0.0613	0.0162	0.0001544	0.00338577	0.0029	0.0004	3.989e-13	0.002	0.0005	0.0001036
ALT	rs738409	22	44324727	missense	PNPLA3	Known	G/C	0.2243	0.4582	0.0133	3.13e-260	9.6404e-258	0.4141	0.012	7.21e-259	2.21347e-256	0.0222	0.0005	1.88E-495	0.0005	0.0006	0.4464
Positions are based on human genome build GRCh37/hg19. Abbrevations: EA, effect allele; NEA, non-effect allele; NFE, non-Finnish Europeans; CA, Cross-ancestry; EUR, Europeans; P, P-value; EUR, Europeans; CA, cross-ancestry; ALT, alanine aminotransferase; GGT, gamma glutamyl transferase; FDR, false discovery rate. Effect estimates (Beta), standard errors and two-sided P-values were obtained from i…

## Sheet: S9
Supplementary Table 9. Association between different polygenic risk scores and hepatobiliary outcomes in the UK Biobank.
Outcome	N SNPs	Cases/Controls	OR (95% CI) per SD increase in PRS	P	r2obs	r2lia
PRSEUR	1089806				0.0112548	0.0162311
Liver cirrhosis, any		2315/434072	1.42 (1.36-1.47)	2.21e-72
Liver cirrhosis, alcoholic		856/435531	1.47 (1.39-1.57)	4.2e-35
Liver cirrhosis, non-alcoholic		1608/434779	1.46 (1.40-1.53)	7.23e-61
Alcoholic fatty liver disease		245/436142	1.31 (1.16-1.47)	9.33e-06
Non-alcoholic fatty liver disease		4979/431408	1.31 (1.28-1.35)	4.72e-91
Viral hepatitis		833/435554	1.05 (0.98-1.12)	0.14406
Cholelithiasis		28978/407409	1.01 (1.00-1.02)	0.10486
Hepatocellular carcinoma		379/436008	1.67 (1.52-1.82)	1.83e-28
Liver disease, any		12686/423701	1.20 (1.18-1.22)	2.7e-99
Liver disease, alcoholic		1562/434825	1.38 (1.32-1.44)	3.64e-42
Liver disease, non-alcoholic		6280/430107	1.33 (1.30-1.36)	1.36e-124
Liver-related death		486/435901	1.56 (1.44-1.69)	8.2e-27
PRSCA	1197754				0.0099998	0.0143638
Liver cirrhosis, any		2315/434072	1.38 (1.33-1.43)	2.7e-65
Liver cirrhosis, alcoholic		856/435531	1.43 (1.35-1.52)	1.38e-31
Liver cirrhosis, non-alcoholic		1608/434779	1.41 (1.35-1.48)	7.2e-54
Alcoholic fatty liver disease		245/436142	1.28 (1.14-1.43)	3.43e-05
Non-alcoholic fatty liver disease		4979/431408	1.28 (1.25-1.32)	1.74e-80
Viral hepatitis		833/435554	1.02 (0.96-1.10)	0.489437
Cholelithiasis		28978/407409	0.99 (0.98-1.01)	0.28009
Hepatocellular carcinoma		379/436008	1.58 (1.45-1.73)	2.18e-24
Liver disease, any		12686/423701	1.18 (1.16-1.20)	3.28e-84
Liver disease, alcoholic		1562/434825	1.33 (1.27-1.39)	7.06e-34
Liver disease, non-alcoholic		6280/430107	1.30 (1.27-1.33)	4.52e-110
Liver-related death		486/435901	1.49 (1.37-1.61)	7.8e-23
PRS36-SNP	36				0.0119102	0.0171076
Liver cirrhosis, any		2315/434072	1.42 (1.37-1.47)	5.04e-78
Liver cirrhosis, alcoholic		856/435531	1.43 (1.35-1.52)	8.74e-32
Liver cirrhosis, non-alcoholic		1608/434779	1.47 (1.41-1.54)	3.63e-68
Alcoholic fatty liver disease		245/436142	1.31 (1.17-1.47)	3.72e-06
Non-alcoholic fatty liver disease		4979/431408	1.28 (1.25-1.32)	4.48e-81
Viral hepatitis		833/435554	0.96 (0.90-1.03)	0.262257
Cholelithiasis		28978/407409	1.00 (0.99-1.01)	0.69058
Hepatocellular carcinoma		379/436008	1.58 (1.45-1.73)	3.77e-25
Liver disease, any		12686/423701	1.18 (1.16-1.20)	4.66e-82
Liver disease, alcoholic		1562/434825	1.30 (1.24-1.36)	9.27e-29
Liver disease, non-alcoholic		6280/430107	1.31 (1.28-1.34)	4.23e-120
Liver-related death		486/435901	1.45 (1.34-1.57)	5e-20
PRS15-SNP	15				0.0119553	0.0171422
Liver cirrhosis, any		2315/434072	1.42 (1.37-1.47)	2.47e-78
Liver cirrhosis, alcoholic		856/435531	1.46 (1.37-1.55)	3.94e-35
Liver cirrhosis, non-alcoholic		1608/434779	1.46 (1.40-1.53)	7.09e-66
Alcoholic fatty liver disease		245/436142	1.32 (1.18-1.48)	2.05e-06
Non-alcoholic fatty liver disease		4979/431408	1.29 (1.26-1.32)	4.47e-84
Viral hepatitis		833/435554	0.98 (0.91-1.05)	0.56007
Cholelithiasis		28978/407409	1.00 (0.98-1.01)	0.46483
Hepatocellular carcinoma		379/436008	1.63 (1.50-1.78)	9.06e-29
Liver disease, any		12686/423701	1.18 (1.16-1.20)	7.04e-86
Liver disease, alcoholic		1562/434825	1.32 (1.26-1.38)	2.8e-32
Liver disease, non-alcoholic		6280/430107	1.31 (1.28-1.34)	7.94e-120
Liver-related death		486/435901	1.46 (1.35-1.58)	1.17e-20
PRS21-SNP	21				0.00166077	0.00238543
Liver cirrhosis, any		2315/434072	1.15 (1.11-1.20)	1.79e-11
Liver cirrhosis, alcoholic		856/435531	1.10 (1.03-1.18)	0.004334
Liver cirrhosis, non-alcoholic		1608/434779	1.18 (1.12-1.24)	9.97e-11
Alcoholic fatty liver disease		245/436142	1.17 (1.03-1.33)	0.01363
Non-alcoholic fatty liver disease		4979/431408	1.09 (1.06-1.12)	5.94e-09
Viral hepatitis		833/435554	0.97 (0.90-1.03)	0.330657
Cholelithiasis		28978/407409	1.01 (1.00-1.02)	0.0399
Hepatocellular carcinoma		379/436008	1.11 (1.00-1.22)	0.054247
Liver disease, any		12686/423701	1.06 (1.04-1.08)	7.69e-10
Liver disease, alcoholic		1562/434825	1.10 (1.04-1.15)	0.000372
Liver disease, non-alcoholic		6280/430107	1.11 (1.08-1.14)	7.81e-16
Liver-related death		486/435901	1.13 (1.03-1.24)	0.007382
PRS5-SNP	5				0.00986383	0.0142201
Liver cirrhosis, any		2315/434072	1.38 (1.33-1.44)	6.87e-64
Liver cirrhosis, alcoholic		856/435531	1.41 (1.32-1.50)	1.58e-27
Liver cirrhosis, non-alcoholic		1608/434779	1.42 (1.36-1.49)	8.13e-53
Alcoholic fatty liver disease		245/436142	1.24 (1.10-1.39)	0.0004965
Non-alcoholic fatty liver disease		4979/431408	1.26 (1.22-1.29)	1.08e-64
Viral hepatitis		833/435554	0.96 (0.90-1.03)	0.31072
Cholelithiasis		28978/407409	1.00 (0.99-1.01)	0.93799
Hepatocellular carcinoma		379/436008	1.63 (1.49-1.78)	7.12e-27
Liver disease, any		12686/423701	1.17 (1.15-1.19)	2.94e-70
Liver disease, alcoholic		1562/434825	1.29 (1.23-1.35)	4.82e-26
Liver disease, non-alcoholic		6280/430107	1.28 (1.25-1.31)	2.05e-92
Liver-related death		486/435901	1.49 (1.37-1.61)	8.47e-22
PRSALT	1108917				0.00895937	0.0129274
Liver cirrhosis, any		2315/434072	1.38 (1.33-1.44)	5.5e-56
Liver cirrhosis, alcoholic		856/435531	1.36 (1.28-1.46)	2.92e-20
Liver cirrhosis, non-alcoholic		1608/434779	1.43 (1.37-1.50)	6.35e-49
Alcoholic fatty liver disease		245/436142	1.16 (1.03-1.32)	0.0167017
Non-alcoholic fatty liver disease		4979/431408	1.36 (1.32-1.40)	4.78e-107
Viral hepatitis		833/435554	0.97 (0.91-1.04)	0.442362
Cholelithiasis		28978/407409	1.11 (1.10-1.12)	2.99e-64
Hepatocellular carcinoma		379/436008	1.68 (1.52-1.85)	2.23e-25
Liver disease, any		12686/423701	1.20 (1.18-1.22)	4.46e-90
Liver disease, alcoholic		1562/434825	1.25 (1.19-1.31)	4.54e-19
Liver disease, non-alcoholic		6280/430107	1.36 (1.33-1.39)	3.4e-132
Liver-related death		486/435901	1.39 (1.28-1.52)	1.17e-13
Abbrevations: r2obs, proportion of variance explained on the observed scale; r2lia, proportion of variance explained on the liability scale. OR, 95% CI, and P-values (two-sided) were obtained using logistic regression. P-values were not adjusted for multiple-testing.

## Sheet: S10
Supplementary Table 10. Validation of 36 risk variants in the Million Veterans Project (MVP) that were identified through cirrhosis GWAS meta-analysis and/or endophenotype-informed analysis .
SNP	Proxy (r2)	Chr	Position	EA/NEA	Nearest gene	Meta-analysis CA Ghouse et al.			Meta-analysis MVP_CA						MVP_EUR				MVP_HIS				MVP_AA
						Beta	SE	P	N cases/controls	Beta	SE	P	Direction	P < 0.05 and concordant effects	N cases/controls	Beta	SE	P	N cases/controls	Beta	SE	P	N cases/controls	Beta	SE	P
rs7534143		1	66470379	T/G	PDE4B	-0.0642	0.0116	3.27e-08	21,689/617,729	-0.018	0.01	0.069	Concordant	No	14,041/445,656	-0.016	0.012	0.1878	2,700/55,334	-0.034	0.028	0.2263	4,948/118,739	-0.015	0.023	0.4933
rs2642439		1	220970499	A/G	MTARC1	-0.1199	0.0125	6.21e-22	21,689/617,729	-0.064	0.011	1.27e-08	Concordant	Yes	14,041/445,656	-0.083	0.013	4.45e-10	2,700/55,334	-0.044	0.035	0.2056	4,948/118,739	0.021	0.03	0.49
rs2110944		2	37090233	T/C	STRN	-0.038	0.011	0.000834	21,689/617,729	0.003	0.01	0.7424	Discordant	No	14,041/445,656	-0.002	0.012	0.9017	2,700/55,334	0.003	0.028	0.9055	4,948/118,739	0.033	0.028	0.2383
rs10174815		2	43241234	C/A	ZFP36L2/HAAO	0.0715	0.0121	3.94e-09	21,689/617,729	-0.002	0.012	0.866	Discordant	No	14,041/445,656	-0.018	0.014	0.1914	2,700/55,334	0.036	0.034	0.2926	4,948/118,739	0.083	0.042	0.0483
rs77375846		2	103155075	C/T	SLC9A4	0.062	0.019	0.00088	21,689/617,729	0.02	0.017	0.2382	Concordant	No	14,041/445,656	-0.005	0.019	0.776	2,700/55,334	0.122	0.052	0.0199	4,948/118,739	0.153	0.064	0.0169
rs404910		2	126994530	G/C	GYPC	0.0826	0.0142	5.63e-09	21,689/617,729	-0.025	0.013	0.0483	Discordant	No	14,041/445,656	-0.03	0.017	0.082	2,700/55,334	0.016	0.039	0.6788	4,948/118,739	-0.03	0.022	0.1763
rs10164853		2	158481992	G/A	ACVR1C	0.062	0.019	0.00131	21,689/617,729	0.013	0.016	0.4193	Concordant	No	14,041/445,656	0.021	0.023	0.3658	2,700/55,334	0.017	0.038	0.6439	4,948/118,739	0	0.026	0.9954
rs13389219		2	165528876	T/C	COBLL1	-0.042	0.012	0.000517	21,689/617,729	-0.028	0.01	0.0052	Concordant	Yes	14,041/445,656	-0.025	0.012	0.0437	2,700/55,334	-0.088	0.032	0.0058	4,948/118,739	-0.009	0.023	0.7109
rs12633863		3	149211512	G/A	TM4SF4	-0.036	0.011	0.000894	21,689/617,729	0.009	0.01	0.3862	Discordant	No	14,041/445,656	0.004	0.012	0.7363	2,700/55,334	0.007	0.029	0.8053	4,948/118,739	0.04	0.029	0.1698
rs79287178		3	172294500	A/G	TNFSF10	0.124	0.034	0.000295	21,689/617,729	0.063	0.032	0.051	Concordant	No	14,041/445,656	0.05	0.035	0.1585	2,700/55,334	-0.047	0.119	0.6902	4,948/118,739	0.329	0.12	0.0061
rs28712821		4	39413780	G/A	KLB	-0.048	0.011	2.05e-05	21,689/617,729	-0.015	0.01	0.1492	Concordant	No	14,041/445,656	-0.028	0.013	0.027	2,700/55,334	0.02	0.029	0.4795	4,948/118,739	0.001	0.021	0.9573
rs12500824		4	77416627	A/G	SHROOM3	0.041	0.011	0.000248	21,689/617,729	0.004	0.01	0.6857	Concordant	No	14,041/445,656	0.005	0.013	0.6902	2,700/55,334	-0.011	0.029	0.701	4,948/118,739	0.01	0.021	0.6256
rs28636836		4	88231865	T/C	HSD17B13	-0.1419	0.0126	2.11e-29	21,689/617,729	-0.092	0.013	3.1e-13	Concordant	Yes	14,041/445,656	-0.105	0.014	1.03e-13	2,700/55,334	-0.106	0.042	0.0112	4,948/118,739	0.024	0.039	0.5372
rs17526590		4	100269045	A/G	ADH1B	0.11	0.0181	1.34e-09	21,689/617,729	0.059	0.017	0.0007	Concordant	Yes	14,041/445,656	0.047	0.02	0.018	2,700/55,334	0.174	0.04	1.37e-05	4,948/118,739	-0.128	0.066	0.0534
rs28431971		4	100487315	A/G	MTTP	-0.042	0.013	0.0015	21,689/617,729	-0.067	0.011	2.85e-09	Concordant	Yes	14,041/445,656	-0.07	0.014	7.45e-07	2,700/55,334	-0.139	0.036	0.0001	4,948/118,739	-0.031	0.023	0.1799
rs7667391		4	146785400	T/A	ZNF827	0.053	0.014	0.000237	21,689/617,729	-0.013	0.013	0.3157	Discordant	No	14,041/445,656	0.006	0.017	0.6978	2,700/55,334	-0.042	0.031	0.1722	4,948/118,739	-0.047	0.03	0.1137
rs80215559		6	25918225	C/T	SLC17A2/HFE	0.1602	0.0244	4.7e-11	21,689/617,729	0.092	0.022	4.31e-05	Concordant	Yes	14,041/445,656	0.093	0.024	7.78e-05	2,700/55,334	0.152	0.086	0.0766	4,948/118,739	0.001	0.095	0.9883
rs146650659	rs1794484 (0.65)	6	220970499	C/A	HLA-DQB1	0.1472	0.0249	3.14e-09	21,689/617,729	0.023	0.022	0.3044	Concordant	No	14,041/445,656	-0.028	0.035	0.4218	2,700/55,334	0.001	0.044	0.9743	4,948/118,739	0.099	0.038	0.0096
rs35611012		7	128564825	T/C	IRF5	-0.04	0.012	0.00116	21,689/617,729	-0.017	0.012	0.1393	Concordant	No	14,041/445,656	-0.022	0.013	0.0898	2,700/55,334	-0.029	0.038	0.438	4,948/118,739	0.028	0.035	0.4206
rs2980888		8	126507308	T/C	TRIB1	0.0692	0.0119	6.98e-09	21,689/617,729	0.07	0.011	8.25e-10	Concordant	Yes	14,041/445,656	0.075	0.013	1.38e-08	2,700/55,334	0.092	0.032	0.004	4,948/118,739	0.008	0.034	0.8028
rs7029757		9	132566666	A/G	TOR1B	-0.098	0.019	2.67e-07	21,689/617,729	-0.087	0.022	9.62e-05	Concordant	Yes	14,041/445,656	-0.113	0.025	5.3e-06	2,700/55,334	0	0.061	0.9943	4,948/118,739	0.05	0.088	0.573
rs1658425		10	60331547	G/C	BICC1	0.036	0.012	0.00207	21,689/617,729	-0.001	0.01	0.9633	Discordant	No	14,041/445,656	0.007	0.012	0.5502	2,700/55,334	-0.05	0.03	0.0972	4,948/118,739	0.001	0.021	0.9693
rs9663238		10	70983629	A/G	HKDC1	0.06	0.013	1.57e-06	21,689/617,729	0.06	0.011	1.7e-08	Concordant	Yes	14,041/445,656	0.066	0.013	4.01e-07	2,700/55,334	0.053	0.028	0.063	4,948/118,739	0.044	0.025	0.0788
rs10887777		10	89807366	C/T	KLLN	0.037	0.013	0.00327	21,689/617,729	-0.009	0.012	0.4277	Discordant	No	14,041/445,656	-0.025	0.014	0.0744	2,700/55,334	0.041	0.031	0.193	4,948/118,739	0.013	0.028	0.6398
rs2792735		10	113921825	G/A	GPAM	0.0776	0.0119	8.32e-11	21,689/617,729	0.047	0.011	3.63e-05	Concordant	Yes	14,041/445,656	0.043	0.013	0.0012	2,700/55,334	0.087	0.031	0.0042	4,948/118,739	0.023	0.041	0.5826
rs3184504		12	111884608	T/C	SH2B3	0.062	0.012	5.44e-07	21,689/617,729	0.023	0.011	0.0348	Concordant	Yes	14,041/445,656	0.023	0.012	0.0587	2,700/55,334	-0.002	0.031	0.9492	4,948/118,739	0.054	0.037	0.1432
rs28929474		14	94844947	T/C	SERPINA1	0.5	0.0362	2.15e-43	21,689/617,729	0.327	0.037	1.5e-18	Concordant	Yes	14,041/445,656	0.348	0.039	4.46e-19	2,700/55,334	0.127	0.177	0.4723	4,948/118,739	0.104	0.173	0.5494
rs339969		15	60883281	C/A	ICE2	-0.036	0.012	0.00214	21,689/617,729	-0.031	0.011	0.0044	Concordant	Yes	14,041/445,656	-0.035	0.013	0.0063	2,700/55,334	-0.004	0.029	0.9002	4,948/118,739	-0.035	0.026	0.174
rs8178824		17	64224775	T/C	APOH	0.118	0.039	0.00227	21,689/617,729	0.086	0.03	0.0048	Concordant	Yes	14,041/445,656	0.096	0.034	0.0044	2,700/55,334	0.064	0.08	0.4236	4,948/118,739	-0.005	0.129	0.9673
rs739846		19	19419071	A/G	SUGP1/TM6SF2	0.2598	0.0186	2.37e-44	21,689/617,729	0.175	0.016	1.57e-28	Concordant	Yes	14,041/445,656	0.265	0.021	2.56e-37	2,700/55,334	0.228	0.052	1.43e-05	4,948/118,739	0.012	0.027	0.6524
rs483082		19	45416178	T/G	APOC1/APOE	-0.1008	0.0132	2.68e-14	21,689/617,729	-0.07	0.012	1.54e-09	Concordant	Yes	14,041/445,656	-0.098	0.015	7.24e-11	2,700/55,334	-0.053	0.038	0.1685	4,948/118,739	-0.021	0.021	0.3245
rs11666792		19	49227043	A/G	RASIP1/MAMSTR	0.051	0.012	3.49e-05	21,689/617,729	0.03	0.01	0.0037	Concordant	Yes	14,041/445,656	0.038	0.012	0.0017	2,700/55,334	0.001	0.03	0.986	4,948/118,739	0.012	0.027	0.6578
rs4806498		19	54674742	T	TMC4/MBOAT7	0.044	0.011	5.69e-05	21,689/617,729	0.047	0.01	6.8e-06	Concordant	Yes	14,041/445,656	0.053	0.013	2.78e-05	2,700/55,334	0.073	0.029	0.0126	4,948/118,739	0.015	0.022	0.4907
rs113469203	rs7268053 (1.0)	20	25343258	A/T	ABHD12	0.061	0.016	0.000154	21,689/617,729	0.02	0.01	0.0431	Concordant	Yes	14,041/445,656	0.023	0.012	0.0639	2,700/55,334	0.022	0.029	0.4474	4,948/118,739	0.009	0.021	0.6781
rs738408		22	44324730	T/C	PNPLA3	0.4116	0.0118	2.99e-267	21,689/617,729	0.324	0.011	1.36e-174	Concordant	Yes	14,041/445,656	0.386	0.014	2.04e-179	2,700/55,334	0.234	0.029	5.06e-16	4,948/118,739	0.159	0.028	2.2e-08
Positions are based on human genome build GRCh37/hg19. Abbrevations: EA, effect allele; NEA, non-effect allele; N, total number; P, P-value; EUR, Europeans; CA, cross-ancestry; HIS, Hispanics; AA, African American. Effect estimates (Beta), standard errors and two-sided P-values were obtained from inverse-variance-weighted fixed-effects meta-analysis, and not adjusted for multiple-testing.

[truncated: 14 more sheets: S11, S12, S13, S14, S15, S16, S17, S18, S19, S20, S21, S22, S23, S24]
